# Supplementary material for: SDE2 integrates into the TIMELESS-TIPIN complex to protect stalled replication forks
Source: Nat Commun. 2020 Oct 30;11:5495. doi: 10.1038/s41467-020-19162-5 (PMC7603486; doi:10.1038/s41467-020-19162-5)
Supplement: Supplementary file 4 — Source Data [file 41467_2020_19162_MOESM4_ESM.xlsx]

## Sheet: Fig.1B-C
	*EdU-EdU foci counts per cell are not accurate, but just used as positive vs. negative screening
	# foci/cell (2-4 independent experiments)
	siCTL													siSDE2
	EdU-EdU*				SDE2-EdU				SDE2 only					EdU-EdU*				SDE2-EdU
	Repl. A	Repl. B	Repl. C		Repl. A	Repl. B	Repl. C		Repl. A	Repl. B	Repl. C	Repl. D		Repl. A	Repl. B	Repl. C		Repl. A	Repl. B	Repl. C
	0	8	2		2	1	0		0	0	0	0		0	1	0		0	0	0
	0	0	0		1	2	0		0	0	0	0		20	0	0		0	2	0
	17	21	1		0	0	0		0	1	0	0		2	0	0		0	0	0
	0	0	1		2	2	0		0	0	0	0		0	0	8		0	0	0
	15	0	1		1	0	0		0	0	0	0		15	0	0		0	0	0
	0	0	0		0	0	0		0	0	0	0		0	0	0		0	0	0
	5	0	1		0	0	0		0	0	0	0		20	6	0		0	0	0
	6	0	1		0	0	0		0	0	0	0		0	0	0		0	0	0
	0	17	1		0	2	0		0	0	0	1		7	1	0		0	0	0
	5	0	2		3	1	1		0	0	0	0		0	0	0		0	0	0
	11	0	0		0	0	2		0	0	0	0		0	0	1		0	0	0
	0	25	18		1	0	1		0	0	0	0		30	0	0		0	0	0
	0	18	0		5	0	3		0	0	0	0		7	0	13		0	0	0
	0	0	1		2	0	0		0	0	0	0		3	17	0		0	1	0
	21	0	0		3	0	2		0	0	0	0		0	16	0		0	0	0
	3	0	18		1	1	0		0	0	0	0		0	0	12		0	0	0
	0	21	1		0	0	0		0	0	0	0		0	0	0		0	0	0
	0	0	1		0	1	0		0	0	0	0		0	1	7		0	0	0
	0	13	1		0	0	1		0	0	0	0		9	0	0		0	0	0
	24	0	11		0	1	0		0	0	1	0		0	0	0		0	0	0
	22	10	1		0	0	0		0	0	0	0		0	23	0		0	0	0
	31	0	14		0	1	0		0	0	1	0		0	0	0		0	0	0
	0	13	11		0	0	0		0	1	0	0		9	0	0		0	0	0
	10	0	1		0	0	1		0	0	0	0		4	12	0		0	0	0
	8	0	0		2	0	0		0	0	0	0		0	0	1		0	0	0
	14	0	1		0	1	0		0	1	0	1		3	6	5		0	0	0
	11	0	0		1	0	1		0	0	0	0		19	0	14		0	0	0
	17	0	0		0	0	0		0	0	0	0		15	0	7		0	0	0
	12	0	5		0	0	0		0	0	0	0		0	0	0		0	1	0
	21	1	16		0	0	1		0	0	0	0		10	0	0		0	0	0
	9	16	1		0	0	0		0	0	0	0		18	3	8		0	1	0
	0	0	0		0	0	1		0	0	0	0		0	0	0		0	2	0
	0	0	1		0	0	0		0	0	0	0		17	4	13		0	1	0
	19	0	7		0	0	0		0	0	0	0		13	13	1		0	0	0
	4	13	5		2	0	0		0	0	0	0		0	0	1		0	0	0
	24	3	0		0	0	1		1	0	0	0		5	1	0		0	0	0
	20	16	0		3	0	1		0	0	0	0		10	12	0		0	0	0
	27	0	0		0	0	2		0	0	0	0		14	0	1		0	0	0
	0	0	11		4	0	0		0	0	0	0		1	4	0		0	0	0
	15	0	0		1	3	2		0	0	0	0		9	8	8		0	1	0
	8	0	0		0	1	1		0	0	0	0		5	0	0		0	0	0
	0	7	1		0	2	0		0	0	0	0		23	0	0		0	0	0
	0	9	0		2	0	0		0	0	0	0		26	0	13		0	0	0
	0	20	0		1	1	0		0	0	0	0		11	21	7		0	0	0
	0	4	0		0	5	1		0	0	0	1		6	16	0		0	0	0
	26	0	0		4	0	1		0	0	0	0		9	0	5		0	0	0
	21	21	0		0	4	5		0	0	0	0		2	0	0		0	0	0
	0	0	0		0	0	1		0	0	0	0		0	0	0		0	0	0
	0	14	0		3	1	0		0	0	0	0		0	18	12		0	0	0
	0	0	0		0	0	3		0	0	0	0		0	0	0		0	0	0
	0	4	7		0	0	4		0	0	0	0		16	20	0		0	1	0
	5	0	0		0	0	0		0	0	0	0		5	0	0		0	0	0
	11	17	15		0	3	0		0	0	0	0		0	0	0		0	1	0
	0	28	0		0	0	0		0	0	1	0		0	6	16		0	0	0
	14	29	0		4	3	0		0	0	0	0		0	8	0		0	0	0
	23	8	2		0	0	0		0	0	0	0		0	5	0		0	0	0
	0	7	2		0	0	1		0	0	0	0		0	0	0		0	0	0
	0	6	6		0	0	0		0	0	0	0		0	8	0		0	0	0
	9	15	0		2	0	0		0	0	0	0		0	0	0		0	0	1
	0	0	5		0	0	0		0	0	0	1		0	0	0		0	0	0
	17	17	0		0	0	1		0	0	0	0		6	7	0		0	0	0
	0	18	2		2	1	0		0	0	0	1		0	0	4		0	0	0
	0	0	9		1	0	2		0	0	0	0		3	5	0		0	0	0
	0	1	15		3	0	0		0	1	0	0		0	18	0		0	0	0
	27	10	24		0	2	0		0	0	0	0		7	0	0		0	0	0
	0	17	0		0	0	0		0	0	0	0		2	0	0		0	0	0
	0	7	0		0	0	2		0	1	0	0		12	0	0		0	0	0
	28	11	4		0	0	0		0	0	0	0		0	20	0		0	0	0
	0	0	0		0	0	1		0	0	0	0		0	0	3		0	1	0
	5	2	18		0	0	2		0	0	0	0		0	0	0		0	0	0
	2	5	1		2	0	0		0	0	0	0		0	0	0		0	0	0
	0	17	27		4	0	0		0	0	0	0		12	22	0		1	1	0
	2	4	1		0	0	3		0	0	0	0		0	23	0		0	0	0
	0	13	0		1	1	0		0	0	0	0		0	0	1		0	0	0
	16	0	0		2	1	0		0	0	0	0		7	0	0		0	0	0
	4	9	0		4	5	1		0	0	0	0		0	0	12		0	0	1
	8	20	4		0	4	1		0	0	0	0		11	0	0		0	0	0
	20	0	12		2	3	2		0	0	0	0		19	0	0		0	0	0
	0	6	17		0	1	0		0	0	0	0		9	0	0		0	0	0
	6	0	16		0	0	0		0	0	0	0		3	0	0		0	0	1
	1	0	16		0	0	1		0	0	0	0		0	9	0		0	0	0
	0	18	10		0	1	0		0	0	0	0		0	0	0		0	0	0
	0	0	0		0	0	1		0	0	0	0		10	0	0		0	0	0
	0	0	19		0	3	0		0	1	0	1		8	0	7		0	1	0
	9	9	0		0	0	0		0	0	0	0		1	0	0		0	0	0
	15	0	17		0	0	0		1	0	0	0		0	4	0		0	0	0
	9	1	0		0	0	0		0	0	0	0		0	0	12		0	0	0
	0	16	0		1	2	1		0	0	1	0		3	1	0		0	0	0
	0	30	0		0	1	0		0	1	0	0		18	0	0		0	0	0
	19	16	0		0	0	1		0	0	0	0		0	0	0		0	0	0
	0	0	1		2	0	0		0	0	0	0		0	21	0		0	0	0
	15	15	10		0	0	0		0	0	0	0		0	0	1		0	0	0
	19	0	0		0	0	1		0	0	0	0		0	0	6		0	0	0
	0	11	13		1	0	0		0	1	0	1		0	0	6		0	0	0
	9	0	15		0	0	3		0	0	1	0		0	0	0		0	0	1
	12	3	1		0	1	6		0	0	0	0		6	0	0		0	0	0
	16	11	0		2	7	1		0	0	1	1		0	0	0		0	0	0
	0	0	0		0	1	0		0	0	0	0		16	5	7		0	0	0
	6	18	16		0	0	0		0	0	0	0		0	0	9		0	0	0
	0	1	0		0	0	0		0	0	0	0		7	0	18		0	0	0
	0	30	0		3	0	0		0	0	0	0		0	0	0		0	0	0
	0	1	0		0	5	1		0	0	0	0		0	0	6		0	0	0
	12	0	19		0	0	1		1	0	0	0		0	0	5		0	0	1
	21	18	3		0	1	0		0	0	0	0		0	12	1		0	1	0
	8	0	1		0	6	1		0	0	0	0		0	0	8		0	0	0
	0	2	0		1	0	1		0	0	0	0		10	1	3		0	0	0
	0	12	10		0	0	2		0	0	0	0		5	0	10		0	0	0
	4	5	0		0	0	1		0	0	0	0		0	12	4		0	0	0
	18	18	0		0	1	2		0	0	0	0		0	0	3		0	0	0
	0	0	0		0	0	4		0	0	0	1		15	0	0		0	0	0
	1	0	0		0	0	0		0	0	0	0		0	21	0		0	0	0
	21	8	10		1	0	0		0	0	0	0		13	0	13		0	0	0
	0	0	1		5	0	1		0	0	0	0		0	22	0		0	0	0
	0	0	1		0	2	0		0	1	0	0		0	0	0		0	1	0
	25	0	16		8	0	2		0	0	0	0		5	0	0		0	0	0
	10	0	0		6	4	0		0	0	1	0		4	0	0		0	0	0
	24	0	6		2	1	1		0	0	1	0		2	0	0		0	0	0
	20	8	1		0	2	0		0	0	0	0		0	0	6		0	0	0
	1	0	0		3	4	0		0	0	0	0		10	0	0		0	0	0
	14	3	19		5	0	0		0	0	0	0		7	0	2		0	2	0
	0	17	0		3	0	0		0	0	0	0		8	24	14		0	0	0
	29	23	1		3	0	0		1	0	0	0		11	0	0		0	0	0
	0	1	0		4	0	2		0	0	0	0		9	0	0		0	0	0
	21	14	5		1	0	0		0	0	0	0		5	0	0		0	0	0
	1	0	0		0	0	0		0	0	0	0		8	0	0		0	0	0
	0	0	1		1	0	4		0	0	0	0		23	11	0		0	0	0
	0	25	15		5	0	0		0	0	0	0		7	0	9		0	0	0
	15	19	16		2	0	0		0	0	0	0		0	0	1		0	0	0
	0	30	1		1	0	2		0	0	0	0		5	13	0		0	0	0
	0	9	20		0	0	1		0	0	0	0		1	0	2		0	0	0
	0	0	9		0	0	0		0	0	0	0		16	5	0		1	0	0
	1	0	1		1	2	0		0	0	0	1		9	2	0		0	0	0
	24	22	5		0	0	0		0	0	1	0		0	0	0		0	0	0
	17	22	0		0	0	1		0	0	0	0		0	0	0		0	0	0
	0	25	22		0	0	1		0	0	0	0		0	13	0		0	0	0
	0	0	6		4	0	4		0	0	0	0		0	0	0		0	0	0
	14	0	0		0	0	2		0	0	0	0		0		0		0	0	0
	8	0	1		0	0	0		0	0	0	0		1		0		0	0	0
	0	16	1		0	1	0		0	0	0	0		0		0		0	0	0
	0	5	9		0	0	0		0	0	0	1		0		0		0	0	0
	2	0	1		4	1	0		0	0	0	0		0		0		0	0	0
	21	10	0		0	0	0		0	0	0	0		0		1		0	0	0
	3	32	7		0	0	0		0	0	0	0		0		0		0	0	0
	0	8	0		0	0	1		0	0	0	0		18		0		0	0	0
	11	15	14		0	0	1		0	0	0	0		15		0		0	0	0
	4	23	12		0	0	0		0	0	0	0		1		0		0	0	1
	20	11	5		1	0	0		0	0	0	0		8		0		0	0	0
	10	29	6		0	0	0		0	0	0	0		23		0		0	0	0
	1	10	0		2	0	3		0	0	0	0		14		0		0	0	0
	2	8	4		0	1	0		0	0	0	0		0		0		0	0	0
	14	15	10		2	0	3		0	0	0	0		7		0		0	0	0
	0	0	0		0	0	2		0	0	0	0		1		0		0	0	0
	0	11	0		0	1	0		0	0	1	0		13		0		0	0	0
	0	0	2		0	0	1		0	0	0	0		0		11		0	0	0
	0	7	1		0	0	1		0	0	0	1		0		5		0	0	0
	0	0	24		0	2	0		0	1	0	0		0		0		0	0	0
	15	2	1		0	0	0		0	0	0	0		5		11		0	0	0
	14	0	1		2	1	1		0	0	0	0		0		0		0	0	1
	8	0	16		1	2	0		0	0	0	0		4		5		0	0	2
	0	0	0		0	0	0		0	0	0	0		0		2		0	0	0
	8	1	1		0	0	0		0	0	0	0		0		10		0	0	0
	13	11	5		1	1	0		0	0	0	0		0		1		0	1	0
	2	0	5		0	0	0		0	0	0	0		6		5		0	0	0
	8	28	0		1	0	0		0	0	0	1		2		0		0	0	0
	0	7	14		0	0	0		0	0	0	0		0		5		0	0	0
	24	0	1		3	2	0		0	0	0	0		0		2		0	1	0
	0	0	0		4	1	0		0	0	0	0		0		10		0	0	0
	0	6	0		1	0	3		0	0	0	0		0		0		0	0	0
	0	0	1		0	1	2		0	0	0	0		6		5		0	0	0
	0	7	5		0	0	2		0	0	0	0		0		0		0	0	0
	2	4	9		4	0	1		0	0	1	0		0		0		0	0	0
	0	0	7		0	0	0		0	0	0	0		0		0		0	0	0
	8	15	0		0	0	0		0	0	0	0		7		0		0	0	0
	0	7	0		0	0	0		0	0	0	0		0		0		0	1	0
	0	0	2		7	1	0		0	0	0	0		11		0		0	0	0
	7	12	0		0	1	0		0	0	0	0		0		0		0	0	0
	0	18	7		0	1	2		0	0	0	0		0		9		0	0	0
	0	9	15		2	1	0		0	0	0	0		0		4		0	0	0
	28	15	1		0	0	2		0	0	0	0		0		1		0	1	0
	14	7	0		0	0	0		0	0	0	0		0		0		0	1	0
	0	13	7		1	3	1		0	0	0	0		7		3		0	0	0
	0	0	15		0	0	3		0	0	0	0		0		3		0	0	0
	13	15	0		0	0	2		0	0	0	0		0		0		0	0	0
	0	0	0		0	0	1		0	0	0	1		3		0		0	0	2
	4	15	11		0	1	0		0	0	1	0		0		0		0	0	0
	10	0	0		1	0	2		0	0	0	0		7		0		0	0	0
	0	0	1		0	1	0		0	0	0	0		0		0		0	0	0
	4	32	0		1	1	0		0	0	0	0		3		2		0	0	0
	6	22	1		0	4	2		0	0	0	0		0		0		0	0	0
	3	0	0		2	1	0		0	0	0	0		0		9		0	0	0
	12	0	10		0	0	1		0	0	0	0		0		0		0	0	0
	0	0	0		0	1	0		0	0	0	0		8		0		0	0	0
	1	0	11		0	3	0		0	0	1	0		0		1		0	0	0
	24	0	0		0	0	0		0	0	0	0		0		6		0	0	0
	12	0	0		0	0	0		0	0	0	1		8		19		0	1	0
	27	0	10		0	0	0		0	0	0	0		1		0		0	0	0
	29	3	0		0	1	2		0	0	0	0		8		0		0	0	0
	15	1	7		0	0	0		0	0	0	0		4		1		0	0	0
	2	6	0		3	0	0		0	0	0	0		13		6		0	0	0
	32	12	0		1	0	1		0	0	0	0		0		0		0	0	0
	16	16	4		0	2	0		0	0	0	0		1		0		0	0	0
	30	0	2		0	0	0		0	0	0	0		8		16		0	0	0
	0	0	1		2	0	1		0	0	0	0		2		5		0	0	0
	16	8	1		0	0	0		0	0	0	0		0		0		0	0	0
	0	12	8		0	1	1		0	0	0	0		0		0		0	0	0
	18	0	8		0	1	0		0	0	0	0		1		29		0	0	0
	25	0	10		0	1	1		0	0	0	0		17		15		0	0	0
	0	0	2		0	0	1		0	0	0	0		0		0		0	0	0
	3	0	17		0	2	4		0	0	0	0		5		0		0	0	0
	1	11	8		0	1	0		0	0	0	0		0		0		0	0	0
	33	7	0		0	0	6		0	0	0	0		0		0		0	0	0
	31	0	0		0	2	0		0	0	0	0		13		0		0	0	0
	18	13	12		3	0	0		0	0	0	0		0		0		0	0	0
	0	10	14		0	0	1		0	0	0	0		0		6		0	0	0
	23	12	4		0	0	0		0	0	0	0		3		0		0	0	0
	8	14	12		0	0	0		0	0	0	0		0		0		0	0	0
	11	9	8		0	0	0		0	0	0	0		0		0		0	0	0
	24	0	2		0	2	2		0	0	0	0		0		0		0	0	0
	21	0	0		0	1	0		0	0	0	0		0		0		0	0	0
	14	0	4		1	0	0		0	0	0	0		11		1		0	0	0
	1	0	6		0	0	1		0	0	0	0		6		2		0	0	0
	15	13	1		0	0	3		0	0	0	0		2		4		0	0	0
	0	0	0		0	3	0		0	0	1	0		0		1		0	0	0
	16	0	8		0	3	2		0	0	0	0		0		6		0	0	0
	8	0	0		0	0	2		0	0	0	0		1		1		0	0	0
	7	18	1		3	2	0		0	0	0	0		0		0		0	0	0
	4	0	0		0	6	1		0	0	0	0		21		0		0	0	0
	13	2	0		0	0	0		0	0	0	0		2		1		0	0	0
	0	12	1		0	2	0		0	0	0	0		0		0		0	0	1
	0	0	1		0	1	0		0	0	0	0		10		0		0	0	0
	0	0	9		3	0	0		0	0	0	0		0		0		0	0	0
	5	0	8		0	0	0		0	0	1	0		0		0		0	0	0
	13	8	6		0	1	0		0	0	0	0		0		0		0	1	0
	3	0	0		1	1	0		0	0	0	0		0		5		0	0	0
	2	0	0		2	6	0		0	0	0	0		1		17		0	0	0
	2	27	0		1	1	0		0	0	0	0		0		0		0	0	0
	18	22	1		2	0	1		0	0	0	0		2		13		0	0	0
	0	0	17		0	1	3		0	0	0	0		0		0		0	0	0
	0	0	5		0	0	2		0	0	0	0		0		2		0	0	0
	0	10	27		0	1	0		0	0	0	0		7		0		1	1	0
	0	9	0		1	0	0		0	0	0	0		8		0		0	1	0
	0	30	7		0	1	0		0	0	0	0		0		0		0	0	0
	0	0	2		0	0	3		0	0	0	0		0		6		0	0	0
	0	0	5		0	0	0		0	0	0	0		0		0		0	0	0
	0	0	5		5	0	0		0	0	0	0		5		0		0	0	0
	0	0	2		0	0	0		0	0	0	0		0		0		1	1	0
	13	12	0		1	4	2		0	0	0	0		0		0		0	0	0
	19	25	0		0	0	0		0	0	0	0		0		10		0	0	0
	8	20	13		0	0	1		0	0	0	0		1		0		1	0	0
	0	0	1		0	0	3		0	0	0	0		12		0		0	0	0
	18	18	10		1	1	4		0	0	0	0		0		11		0	0	0
	0	5	0		3	0	1		0	0	0	0		0		7		0	0	0
	0	0	12		7	1	1		0	0	0	0		0		0		0	0	0
	0	0	16		4	1	0		0	0	0	0		0		3		0	0	0
	0	16	1		0	0	3		0	1	0	0		0		8		0	0	0
	28	0	1		1	1	0		0	0	0	1		9		11		0	0	0
	0	0	15		0	0	1		0	0	0	0		13		0		0	1	0
	17	16	1		0	0	0		0	0	0	0		0		0		0	0	0
	0	8	25		6	1	2		0	0	0	0		8		0		0	0	0
	9	6	13		3	1	0		0	0	0	0		0		0		0	0	0
	0	0	0		1	0	3		0	0	0	0		0		4		0	0	0
	0	17	0		0	2	0		0	0	0	0		0		6		0	0	1
	10	2	3		0	0	1		0	0	1	0		0		0		0	1	0
	0	19	12		1	0	0		0	0	0	0		0		0		0	0	0
	6	0	0		5	1	1		0	0	0	0		14		0		0	0	0
	0	1	15		0	1	2		0	0	0	0		0		0		0	0	0
	0	0	0		0	0	0		0	0	0	0		0		0		0	0	0
	0	19	0		2	1	1		0	0	0	0		9		1		0	0	0
	0	0	0		0	0	1		0	0	0	0		17		0		0	0	0
	0	0	0		1	0	1		0	2	0	0		0		12		0	0	0
	0	0	0		4	1	3		0	1	0	0		7		0		0	0	0
	0	0	0		3	1	0		0	0	0	0		2		1		0	0	0
	0	0	9		0	0	0		0	0	1	0		0		0		0	0	0
	0	0	0		0	0	1		0	0	0	1		0		0		0	0	0
	0	0	0		2	0	0		0	0	0	0		0		1		0	0	0
	0	0	0		0	2	2		0	0	0	0		0		2		0	0	0
	0	0	2		0	0	1		0	0	0	0		12		8		0	0	0
	0	3	0		2	0	0		0	0	0	0		7		0		0	0	0
	0	16	0		0	1	0			0	0	0		0		12		0	0	0
	11		0		1	0	0			0	0	0		0		4		0	0	0
	0		0		0	0	2			0	0	0				0		0	0	0
	0		0		1	1	4			0	0	0				15		0	0	0
	3		25		2	1	0			0	0	0				0		0	0	0
	0		1		0	0	0			0	0	0				0		0	1	0
	0		0		0	0	0			0	0	0				0		0	0	0
	0		0		0	0	0			0	0	0				0		0	0	0
	12		1		0	0	0			0	0	0				0		0	0	0
	8		0		0	0	5			0	0	0				0		0	0	0
	1		24		2	1	1				0	1				0		0	0	0
	0		22		4	1	2				0	0				4		0	0	0
	1		4		5	0	0				0	0				0		0	0	0
	0		0		3	0	0				0	1				5		0	0	0
	0		15		2	1	0				0	0				16		0	0	0
	0		0		0	0	1				0	1				0		0	0	0
	8		0		4	0	1				0	1				11		0	0	0
	0		18		5	0	0				0	1				7		0	0	0
	7		1		3	1	6				0	0				0		0	0	0
	21		19		0	0	0				0	0				0		0	0	0
	0		2		9	1	1				0	0				1		0	1	0
	1		0		1	0	0				0	0				0		0	0	0
	0		4		0	0	0				0	0				15		0	0	0
	5		17		4	0	3				0	0				4		0	0	0
	3		16		0	0	0				0	0				1		1	1	0
	22		0		0	0	2				0	0				3		0	0	0
	17		0		2	0	0				0	0				0		0	0	0
	2		0		0	4	0				0	0				0		0	0	0
	13		13		0	1	0				0	0				0		0	0	0
	0		2		0	0	5				0	0				1		0	0	0
	0		4		0	2	0				0	0				0		0	0	0
	2		16		0	3	4				0	0				0		0	0	0
	2		6		0	0	1				0	0				6		0	0	0
	2		6		0	1	3				0	0				0		0	1	0
	13		11		0	0	2				0	0				10		0	1	0
	0		4		0	1	4				0	0				0		1	0	0
	0		3		0	0	0				0	0				0		0	0	0
	0		8		0	0	0				0	0				0		0	0	0
	4		4		0	3	1				0	0				6		0	0	0
	13		0		0	0	2				0	0				0		0	0	0
	0		0		0	0	4				0	0				0		0	0	0
	0		0		3	0	0				0	0				0		0	0	0
	11		8		0	0	0				0	0				4		0	0	0
	25		22		0	1	0				0	0				6		0	0	0
	0		13		0	1	1				0	0				3		0	0	0
	0		0		1	1	1				0	0				0		0	0	0
	5		1		0	0	0				0	0				1		0	0	0
	0		28		0	2	1				0	0				0		0	0	0
	8		0		0	1	2				0	1				1		0	0	0
	0		0		0	0	4				0	0				0		0	0	0
	3		0		0	2	2				0	0				0		0	0	0
	4		26		0	0	0				0	0				9		0	0	1
	0		6		0	0	3				0	0				10		0	0	0
	0		0		0	0	0				0	0				8		0	0	0
	0		0		1	1	3				0	0				8		0	1	0
	9		30		0	0	3				0	0				0		0	0	0
	8		0		1	0	1				0	0				0		0	0	0
	1		0		0	0	3				0	0				0		0	0	0
	0		0		0	0	3				0	0				0		0	0	0
	9		0		0	0	0				0	0				0		0	0	0
	22		21		0	3	0				2	0				3		0	0	0
	17		19		4	2	2				0	0				0		0	0	0
	0		13		0	0	3				0	0				12		0	0	0
	3		0		0	0	5				0	0				13		0	0	0
	1		17		4	0	0				0	0				0		0	0	0
	0		0		0	0	0				0	0				0		0	0	0
	0		14		0	1	2				0	0				0		0	0	0
	1		7		0	0	3				0	0				0		0	0	0
			7		0	0	0				0	1				0		0	0	0
			18		0	0	2				0	0				0		0	0	1
			5		1	0	2				1	0				9		1	0	0
			5		1	1	1				0	0				13		0	1	0
			0		0	0	0				0	0				11		0	0	0
			0		6	0	0				0	0				11		0	0	0
			8		0	0	2				0	1				0		0	0	0
			0		1	0	1				0	0				6		0	0	0
			17		0	1	0				0	0				0		0	0	0
			0		1	0	1				0	1				4		0	0	0
			0		5	4	0				0	0				5		0	0	0
			8		0	0	0				0	0				13		0	0	0
			8		5	0	1				0	0				1		0	0	0
			0		0	2	1				0	0				0		0	0	0
			24		0	0	0				0	0				1		0	0	0
			14		0	0	0				0	0				0		0	1	0
			9		0	1	3				0	0				8		0	1	0
			0		0	3	1				0	0				10		0	0	0
			9		1	0	0				0	0				0		0	0	1
			13		0	0	3				0	1				10		0	1	0
			0		0	0	0				0	0				10		0	0	0
			0		2	0	0				0	0				2		0	0	0
			0		0	0	0				0	0				0		0	0	1
			0		0	0	1				0	1				0		0	0
			0		0	0	3				0	0				0		0	0
			0		0	0	0				1	0				0		0	0
			0		0	0	1				0	0				0		0	0
			9		0	1	0				0	0				0		0	0
			3		0	0	1				0	0				0		0	0
			0		2	0	2				0	0				0		0	0
			6		0	0	1				0	0				0		0	0
			14		2	0	0				0	0				0		0	0
			1		0	0	1				0	0				0		0	0
			12		0	1	0				0	0				14		0	0
			0		0	0	4				0	0				7		0	0
			1		0	0	2				0	0				0		0	0
			0		0	2	0				0	0				0		0	0
			26		0	0	0				0	0				10		0	0
			10		0	0	1				0					0		0	1
			7		1	2	0				0					1		0	1
			12		0	1	0				0					16		0	0
			9		0	7	1				0					6		0	1
			9		2	1	0				0					6		0	0
			2		0	0	0				0					3		0	0
			0		0	0	1				0					0		0	0
			1		0	0	1				0					0		0	0
			10		2	0	0				0					12		0	0
			3		0	1	0				0					7		0	0
			12		1	4	0				0					0		0	0
			0		1	0	0				0					4		0	0
			0		0	1	0				0					5		0	0
			10		5	1	0				0					10		0	0
			0		0	1	1				0					1		0	0
			0		0	0	0				0					6		0	0
			0		3	0	2				0					19		0	0
			7		0	0	0				0					11		0	0
			7		0	0	1				0					0		0	0
			0		0	0	0				0					3		0	0
			8		0	0	0				0					0		0	0
			0		1	3	0				0					0		0	0
			8		0	1	0				0					0		0	0
			0		2	0	3				0					0		0	0
			0		3	0	1				0					0		0	0
			3		0	0	0				0					0		0	1
			7		4	0	2				0					0		0	0
			2		0	2	2				0					1		0	0
			0		0	1	0				0					0		0	0
			3		0	2	2				0					0		0	0
			2		3	0	0				0					1		0	0
			0		4	0	0				0					0		0	0
			1		5	0	1				0					17		0	0
			0		0	0	0				0					0		0	0
			0		4	1	0				0					0		0	0
			7		1	0	0				0					19		0	0
			11		1	0	0				0					0		0	0
			1		1	0	1				0					2		0	0
			12		0	1	6				0					1		0	0
			0		0	0	5				0					5		0	0
			1		0	0	2				2					0		0	1
			0		0	0	2				0					0		0	0
			22		0	0	0				0					7		0	0
			0		3	2	4				0					0		0	0
			3		0	1	3				0					2		0	0
			0		2	0	0				0					2		0	1
			0		2	0	0				0					0		0	0
			0		3	3	0				0					2		0	0
			1		1	2	1				0					0		0	0
			0		0	1	1				0					2		0	0
			18		4	0	1				0					0		0	0
			0		1	0	1				0					0		0	1
			13		0	0	1				0					4		0	1
			11		0	4	0				0					0		0	0
			0		0	0	0				0					0		0	0
			0		6	0	2				0					10		0	0
			0		5	0	0				0					1		0	0
			0		0	5	1				0					0		0	0
			0		0	0	0				0					10		0	0
			23		0	0	2				0					0		0	0
			0			0	3				0					9		0	0
			2			1	2				0					0		0
			15			2	0				0					7		0
			9			0	2				0					1		0
			0			1	2				0					5		0
			0			0	0				0					1		0
			12			0	1				0					0		0
			0			0	0				0							0
			10			1	1				0							0
			15				0				0							0
			0				0				0							0
			9				0				0							0
			0				0				0							0
			27				0				0							0
			0				0				0							0
			11				0				1							0
			1				0				0							0
			3				1				1							0
			15				1				0							0
							0				0							0
							0				0							0
							1				0							0
							1				0							0
							1				0							0
							0				0							0
							1				0							0
							0				0							0
							5				0							0
							1				0							1
							0				0							0
							1				0							0
							0				0							1
							0				0							0
							1											0
							1											0
							0											0
							1											0
							2											0
							0											0
							0											0
							0											0
							0											0
							1											0
							2											0
							1											0
							2											0
							1											0
							0											0
							0											0
							0											0
							0											0
							0											0
							1											0
							0											0
							0											0
							2											0
							1											0
							3											0
							0											0
							2											0
							0											0
							0											0
							2											0
							0											0
							0											0
							0											1
							0											0
							0											0
							0											0
							0											0
							0											0
							0											0
							3											0
							0											0
							0											0
							0											0
							0											0
							2											0
							0											0
							4											0
							0											0
							0											0
							0											0
							0											0
							0											0
							0											0
							0											0
							1											0
							2											0
							2											0
							0											0
							0											0
							1											0
							0											0
							1											0
							3											0
							2											0
							0											0
							0											0
							2											0
							1											0
							0											0
							0											0
							0											0
							2											0
							0											0
							3											0
							2											0
							1											0
							0											0
							2											0
							0											0
							0											0
							3											0
							1											0
							0											0
							1											0
							0											0
							1											0
							0											0
							0											0
							3											0
							0											0
							1											0
							2											0
							1											0
							0											0
							1											0
							0											0
							0											0
							1											0
							0											0
							1											0
							2											0
							1											0
							1											0
							0											0
							1											0
							0											0
							1											0
							0											0
							2											0
							1											0
							0											0
							0											0
							1											0
							0											0
							0											0
							0											0
							4											0
							1											0
							1											0
							1											0
							0											0
							1											0
							0											0
							2											0
							0											0
							2											0
							2											0
							0											0
							1											0
							0											0
							2											0
							0											2
							4											0
							1											0
							1											0
							1											0
							0											0
							2											0
							0											0
							0											0
							0											0
							0											0
							0											1
							0											1
							0											1
							0											0
							0											0
							6											0
							0											0
							2											0
							0											0
							0											0
							1											0
							2											0
							2											0
							0											0
							0											0
							0											0
							0											0
							0											0
							0											0
							0											0
							1											0
							0											0
							3											0
							1											0
							0											0
							0											0
							2											0
							0											1
							0											0
							0											0
							0											0
							3											0
							0											0
							1											0
							0											0
							1											0
							1											0
							2											0
							3											0
							0											0
							2											1
							0											0
							2											0
							0											0
							1											0
							1											0
							0											2
							4											0
							3											0
							1											0
							0											0
							0											0
							0											0
							3											0
							0											0
							1											0
							1											0
							0											0
							0											0
							0											0
							0											0
							1											0
							1											0
							0											0
							0											0
							0											0
							0											0
							0											0
							0											0
							0											0
							4											0
							1											0
							0											0
							1											0
							2											0
							0
							1
							0
							0
							0
							0
							0
							0
							2
							0
							1
							0
							0
							4
							0
							2
							2
							0
							0
							1
							0
							0
							2
							0
							6
							0
							0
							1
							1
							2
							0
							1
							0
							1
							0
							0
							0
							0
							0
							0
							0
							0
							0
							0
							0
							0
							0
							0
							1
							0
							0
							0
							0
							0
							0
							0
							0
							0
							0
							2
							1
							0
							0
							0
							0
							2
							1
							3
							0
							0
							0
							0
							1
							0
							0
							0
							0
							3
							1
							1
							1
							0
							1
							0
							1
							0
							0
							0
							0
							0
							0
							1
							0
							0
							1
							0
							1
							0
							0
							1
							1
							1
							0
							0
							0
							0
							0
							0
							0
							0
							2
							2
							0
							2
							1
							3
							0
							2
							0
							1
							1
							0
							0
							0
							0
							0
							0
							0
							0
							3
							1
							0
							0
							0
							1
							0
							0
							0
							0
							0
							0
							1
							1
							0
							0
							0
							1
							2
							1
							0
							0
							0
							0
							0
							1
							0
							1
							0
							1
							1
							0
							0
							0
							0
							0
							1
							0
							0
							0
							1
							0
							3
							0
							0
							0
							1
							0
							0
							0
							0
							0
							0
							0
							0
							0
							2
							1
							1
							0
							4
							0
							0
							0
							0
							3
							1
							1
							0
							0
							0
							1
							1
							0
							1
							0
							0
							0
							0
							0
							2
							4
							0
							0
							0
							2
							0
							1
							4
							0
							0
							0
							0
							0
							0
							2
							1
							1
							2
							1
							1
							0
							1
							3
							0
							1
							0
							0
							0
							0
							0
							1
							1
							1
							0
							0
							1
							0
							0
							1
							1
							0
							1
							0
							0
							0
							0
							0
							0
							1
							0
							0
							2
							0
							0
							0
							0
							1
							2
							0
							1
							3
							0
							2
							0
							0
							1
							3
							0
							0
							0
							0
							1
							0
							0
							0
							1
							0
							1
							0
							1
							0
							1
							0
							2
							0
							2
							2
							3
							1
							0
							2
							0
							0
							1
							0
							5
							1
							0
							0
							0
							0
							0
							0
							1
							0
							0
							0
							0
							0
							0
							0
							1
							3
							2
							0
							0
							0
							2
							0
							0
							0
							0
							0
							0
							1
							0
							0
							0
							1
							0
							1
							0

## Sheet: Fig. S1A
	# foci/cell
	+ EdU				-EdU				+EdU	-EdU	neg PLA
	EdU-EdU*	PCNA-EdU replicate A	PCNA-EdU replicate B	PCNA only	PCNA-EdU replicate A	PCNA-EdU replicate B		SIRF PCNA (% positive cells)	48	2	4
	0	5	2	0	0	0			46	3
	0	0	0	0	0	0
	0	7	2	0	0	0
	2	0	1	0	0	0		average	47	2.5	4
	0	1	0	0	0	0		SDEV	1.41421	0.707107
	9	0	5	0	0	0		Student t-test p=		0.000630636
	6	15	1	0	1	0				***
	0	0	0	0	0	0
	1	0	0	0	0	0
	15	0	3	0	0	0
	1	4	5	0	0	0
	0	5	2	0	0	1
	12	5	3	0	0	0
	15	1	4	0	0	0
	2	4	5	0	0	0
	5	1	6	0	0	0
	0	6	0	0	0	0
	19	0	6	0	0	0
	15	1	0	0	0	0
	0	0	0	0	0	0
	14	2	10	0	0	0
	0	0	0	0	0	0
	10	11	1	0	0	0
	10	2	7	0	0	0
	0	2	0	0	0	0
	18	0	0	0	0	0
	6	0	0	0	1	0
	9	0	0	0	0	0
	20	3	6	0	0	0
	0	0	0	1	0	0
	22	4	0	0	0	0
	21	6	0	0	1	0
	0	0	0	0	0	0
	0	2	1	0	0	0
	0	7	0	0	0	0
	1	0	2	0	0	0
	0	13	0	0	1	0
	0	7	6	0	0	0
	9	2	0	0	0	0
	2	14	2	0	0	0
	5	4	0	0	0	0
	10	18	0	0	1	0
	24	5	3	0	0	0
	1	1	0	0	0	0
	0	0	0	0	1	0
	0	0	8	0	0	1
	0	0	0	0	0	0
	0	0	6	0	0	0
	4	0	2	0	0	0
	0	1	0	0	0	0
	4	0	0	0	0	0
	0	0	0	0	0	0
	11	0	0	0	0	0
	0	0	12	0	0	0
	18	0	7	0	0	0
	12	14	0	0	0	0
	2	0	7	0	0	0
	6	0	11	0	0	1
	0	2	1	0	0	0
	1	0	6	0	0	0
	17	11	0	0	0	0
	1	7	0	0	0	0
	1	0	0	0	0	0
	0	0	0	0	0	0
	6	0	8	0	0	0
	6	0	0	0	0	0
	0	2	0	1	0	0
	0	3	0	0	0	0
	24	14	0	0	0	0
	0	7	0	0	0	0
	0	0	8	0	0	0
	0	0	0	0	0	0
	1	2	0	0	0	0
	11	11	5	0	0	0
	14	5	9	0	1	0
	0	0	3	0	0	0
	0	0	0	0	0	0
	10	0	0	0	0	0
	14	0	2	1	0	0
	9	0	0	0	0	0
	0	0	0	0	0	0
	15	2	9	0	0	0
	0	1	0	0	0	0
	7	0	0	0	0	0
	0	0	3	0	0	0
	0	0	0	0	0	0
	15	0	13	0	0	0
	5	0	0	0	0	0
	0	7	3	0	0	0
	0	0	0	0	0	0
	5	1	0	0	0	0
	0	0	0	0	0	0
	5	0	1	0	0	0
	8	0	6	0	0	0
	0	12	0	0	0	0
	9	1	8	0	0	0
	0	0	0	0	0	0
	16	0	0	0	0	1
	1	0	0	0	0	0
	7	6	0	0	0	0
	5	2	0	0	0	0
	0	0	0	0	0	0
	0	0	6	0	0	0
	19	7	0	0	0	0
	6	0	0	0	0	0
	0	0	0	0	0	0
	0	2	2	0	0	0
	0	0	3	0	0	0
	10	0	9	0	0	0
	14	1	0	0	0	0
	13	0	0	0	0	0
	0	0	1	0	0	0
	4	5	0	0	0	0
	16	0	0	0	0	0
	0	0	3	0	0	0
	14	0	3	0	0	0
	0	5	3	0	0	0
	16	12	4	0	0	1
	7	0	5	0	0	0
	13	7	8	1	0	0
	2	0	5	0	0	0
	17	6	5	0	0	0
	14	4	1	0	0	0
	0	2	2	0	0	0
	13	1	5	0	0	0
	11	4	2	0	0	0
	8	2	7	0	0	0
	10	4	0	0	0	0
	17	5	0	0	0	0
	5	2	10	0	0	0
	0	0	0	0	0	0
	22	0	0	0	0	0
	22	0	0	0	0	0
	22	0	0	0	0	0
	10	0	0	0	0	0
	29	0	5	0	0	0
	11	2	0	0	0	0
	32	0	10	0	0	0
	11	0	5	0	0	0
	13	0	1	0	0	0
	29	1	0	0	0	0
	0	0	3	0	0	0
	18	0	3	0	0	0
	19	0	4	0	0	0
	12	0	8	0	0	0
	0	3	17	0	0	0
	15	8	0	0	0	0
	7	0	0	0	0	0
	8	0	0	0	0	0
	0	1	0	0	0	0
	0	0	4	0	0	0
	0	0	6	0	0	0
	7	2	0	0	0	0
	0	0	0	0	0	0
	8	0	0	0	0	0
	5	8	6	0	0	0
	0	2	0	0	0	0
	0	0	0	0	0	0
	10	0	4	0	0	0
	0	1	0	0	0	0
	5	1	3	0	0	0
	22	0	0	0	0	0
	0	0	1	0	0	0
	11	4	0	0	0	1
	0	0	1	0	0	0
	2	0	0	0	0	0
	0	0	1	0	0	1
	1	0	0	0	0	0
	0	9	0	0	0	0
	10	10	0	0	0	0
	0	0	8	0	0	0
	0	0	4	0	0	0
	0	0	5	0	0	0
	3	5	0	0	0	0
	0	0	2	0	0	0
	10	0	0	0	0	0
	3	0	4	0	0	0
	11	0	0	0	0	0
	0	0	0	0	0	0
	15	0	2	0	0	0
	3	7	0	0	0	0
	0	0	0	0	0	0
	0	0	10	0	0	0
	0	0	7	0	0	0
	0	3	0	2	0	0
	0	2	4	0	0	0
	21	5	4	0	0	1
	5	8	5	0	0	0
	4	0	0	0	0	0
	7	0	9	0	0	0
	0	4	3	0	0	0
	0	0	0	0	0	0
	9	3	6	0	0	0
	0	2	0	0	0	0
	0	0	5	0	0	0
	1	0	6	0	0	1
	0	0	0	0	0	0
	3	2	1	0	0	0
	0	0	0	0	0	0
	0	4	3	0	0	0
	10	0	1	0	0	0
	0	4	0	0	0	0
	14	5	5	0	0	0
	8	6	0	0	0	0
	8	4	0	0	0	0
	0	9	0	0	0	0
	0	6	0	0	0	0
	4	3	0	0	0	1
	0	0	4	0	0	0
	5	0	0	0	0	0
	0	4	0	0	0	0
	8	0	0	0	0	0
	0	4	6	0	0	0
	8	10	1	1	0	0
	0	0	0	0	0	0
	5	5	6	0	0	0
	16	1	0	0	0	0
	0	0	0	0	0	0
	0	3	8	0	0	0
	12	0	0	0	0	0
	0	0	1	0	0	0
	18	0	6	0	0	0
	0	0	3	0	0	0
	0	0	3	0	0	0
	17	0	6	0	0	0
	0	0	0	0	0	0
	18	11	0	0	0	0
	13	3	0	0	0	0
	0	7	0	2	0	0
	0	4	0	0	0	0
	0	3	0	0	0	0
	0	0	0	0	0	0
	0	0	0	0	0	0
	22	10	6	0	0	0
	0	0	1	0	0	0
	0	0	1	0	0	0
	6	3	0	0	0	0
	0	4	0	0	0	0
	0	4	8	0	0	0
	0	0	0	0	0	0
	0	4	0	0	0	0
	0	0	0	0	0	0
	4	0	0	0	0	0
	1	0	4	0	0	0
	0	0	0	0	0	0
	12	0	0	0	0	0
	0	0	0	0	0	0
	0	6	4	1	0	0
	18	5	0	0	0	0
	16	0	0	0	0	0
	0	10	0	0	0	0
	7	0	10	0	0	0
	7	0	3	0	0	0
	10	0	0	0	0	0
	10	6	5	0	0	0
	0	3	0	0	0	0
	0	0	0	0	0	0
	5	4	4	0	0	0
	3	0	0	0	0	0
	0	0	0	0	0	0
	0	0	4	0	0	0
	0	0	1	0	0	0
	5	0	6	0	0	0
	0	0	0	0	0	0
	18	8	0	0	0	0
	0	0	2	0	0	0
	1	10	8	0	0	0
	0	3	0	0	0	0
	8	0	10	0	0	0
	12	0	0	0	0	0
	8	0	0	0	0	0
	0	0	0	0	0	0
	12	0	0	0	0	0
	1	1	0	0	0	0
	0	0	0	0	0	0
	0	1	0	0	0	0
	26	0	0	0	0	0
	5	2	10	0	0	0
	0	6	0	0	0	0
	22	0	0	0	0	0
	0	5	6	0	0	0
	18	0	0	0	0	0
	0	0	0	0	0	0
	16	0	0	0	0	0
	15	0	0	0	0	0
	0	2	3	0	0	0
	14	11	3	0	0	0
	0	2	0	0	0	0
	18	0	5	0	0	0
	0	2	5	0	0	0
	26	8	0	0	0	0
	0	0	0	0	0	0
	0	0	0	0	0	0
	0	0	10	0	0	0
	7	0	3	0	0	0
	0	0	0	0	0	0
	1	1	10	0	0	0
	0	2	0	0	0	0
	0	7	0	0	0	0
	3	0	4	1	0	0
	0	0	0	0	0	0
	0	8	0	0	0	0
	7	0	0	0	0	0
	7	3	2	0	0	0
	6	0	0	0	0	0
	0	0	8	0	0	0
	26	0	0	0	0	0
	0	0	0	0	0	0
	6	9	0	0	0	0
	0	2	0	0	0	0
	6	4	8	0	0	0
	0	0	0	0	0	0
	0	6	0	0	0	0
	0	0	0	1	0	0
	11	0	0	0	0	0
	3	0	0	0	0	0
	0	0	2	0	0	0
	4	0	0	0	0	0
	0	0	0	0	0	0
	0	8	2	0	0	0
	6	0	0	0	0	0
	4	0	1	0	0	0
	0	0	3	2	0	0
	0	2	0	0	0	0
	0	4	0	0	0	0
	7	5	0	0	0	0
	7	0	0	0	0	0
	6	0	1	0	0	0
	5	0	0	0	0	0
	0	2	0	0	0	0
	2	0	4	0	0	0
	1	7	0	0	0	0
	0	0	0	0	0	0
	10	5	0	0	0	0
	28	1	1	0	0	0
	14	8	0	0	0	0
	1	0	0	0	0	0
	6	7	5	0	0	0
	0	0	4	0	0	0
	11	3	0	0	0	0
	11	6	5	0	0	0
	6	4	1	0	0	0
	8	6	2	0	0	0
	10	0	0	1	0	0
	11	7	1	0	0	0
	14	0	1	0	0	0
	0	0	2	0	0	0
	4	0	0	0	0	0
	0	0	3	0	0	0
	0	4	3	0	0	0
	0	2	0	0	0	0
	17	10	0	0	0	0
	0	2	0	0	0	0
	0	0	0	0	0	0
	0	6	3	1	0	0
	17	0	0	0	0	0
	0	3	4	0	0	0
	0	9	0	0	0	0
	1	0	0	0	0	0
	0	0	0	0	0	0
	0	6	7	0	0	0
	0	5	2	0	0	0
	0	0	1	0	0	0
	15	0	1	0	0	0
	5	9	5	0	0	0
	8	1	0	0	0	0
	0	0	3	0	0	0
	0	0	0	0	0	0
	11	0	5	0	0	0
	0	1	0	0	0	0
	0	8	0	0	0	0
	0	0	0	0	0	0
	0	0	2	0	0	0
	8	0	0	0	0	0
	2	0	0	0	0	0
	19	2	1	0	0	0
	1	5	0	0	0	0
	1	9	0	0	0	0
	0	0	0	0	0	0
	19	11	0	0	0	0
	0	5	0	0	0	0
	0	13	4	0	0	0
	2	0	0	0	0	0
	16	0	5	0	0	0
	0	0	0	0	0	0
	11	19	0	0	0	0
	3	6	0	0	0	0
	21	5	0	0	0	0
	10	0	4	0	0	0
	0	0	1	0	0	0
	15	0	2	0	0	0
	12	0	0	0	0	0
	0	4	0	0	0	0
	8	3	1	0	0	0
	0	7	6	0	0	0
	13	4	2	2	0	0
	0	3	3	0	0	0
	2	7	4	0	0	1
	0	5	0	0	0	0
	0	5	0	0	0	0
	1	0	3	0	0	0
	10	0	0	0	0	0
	5	0	4	0	0	0
	0	0	7	0	0	0
	1	7	5	0	0	0
	7	4	3	0	0	0
	18	5	0	0	0	0
	1	0	0	0	0	0
	0	0	0	0	0	0
	0	0	2	0	0	0
	8	1	4	0	0	0
	8	4	2	0	0	0
	2	0	0	0	0	0
	0	7	6	0	0	0
	0	6	0	0	0	0
	2	5	2	1	0	0
	0	4	2		0	0
	0	4	0		0	0
	0	0	0		0	0
	8	2	3		0	0
	0	0	0		0	0
	0	0	8		0	0
	0	0	6		1	0
	0	0	0		0	0
	2	0	9		0	0
	0	5	8		0	0
	3	0	0		0	0
	23	2	3		0	0
	8	4	7		0	0
	0	0	2		0	0
	4	0	6		0	0
	4	0	6		0	0
	0	0	0		0	0
	8	10	0		0	0
	0	0	0		0	0
	0	0	4		0	0
	0	0	0		0	0
	0	4	3		0	0
	4	0	4		0	0
	0	0	0		0	0
	0	0	5		0	0
	3	0	9		0	1
	9	8	1		0	0
	0	0	0		0	0
	0	0	0		0	0
	0	2	0		0	0
	0	2	0		0	0
	0	0	0		0	0
	4	1	0		0	0
	0	0	2		0	0
	0	0	10		0	0
	3	0	0		0	0
	0	0	0		0	0
	0	0	0		0	0
	4	0	12		0	0
	15	0	4		0	0
	0	0	0		0	0
	0	0	0		0	0
	0	10	5		0	0
	0	1	1		0	1
	23	0	0		0	0
	0	10	1		0	0
	0	2	1		0	0
	0	0	0		0	0
	0	1	4		0	0
	1	0	0		0	0
	0	2	4		0	0
	1	1	1		0	0
	0	3	7		0	0
	21	0	4		0	0
	2	0	9		0	0
	0	0	5		0	0
	3	0	0		0	0
	0	0	0		0	0
		11	0		0	0
		0	0		0	0
		0	0		0	0
		0	7		0	2
		0	7		0	0
		0	2		0	0
		0	5		0	0
		0	13		0	0
		0	4		0	0
		0	4		0	0
		0	1		0	0
		0	7		0	0
		0	0		0	1
		0	0		0	0
		6	16		0	0
		4	2		0	0
		2	2		0	0
		8	0		0	0
		4	0		0	0
		12	0		0	0
		2	0		1	0
		9	0		0	0
		5	1		0	0
		5	5		0	0
		8	0		0	0
		0	0		0	0
		0	0		0	0
		0	7		0	0
		5	2		0	0
		0	1		0	0
		11	2		0	0
		12	6		0	0
		7	6		0	0
		9	1		0	0
		10	0		0	0
		0	7		0	0
		11	2		0	0
		2	5			0
		5	0			0
		6	5			0
		28	1			0
		10	4			0
		11	0			0
		2	3			0
		12	0			0
		0	0			0
		6	1			0
		0	0			0
		5	3			0
		0	5			0
		0	0
		2	4
		0	1
		0	0
		7	0
		7	1
		0	2
		0	0
		17	0
		0	0
		8	11
		0	0
		0	0
		0	5
		0	3
		0	3
		0	1
		0	0
		8	0
		8	2
		1	0
		0	0
		0	1
		8	3
		1	0
		1	1
		4	0
		6	1
		9	0
		1	0
		17	0
		14	0
		2	4
		11	0
		0	0
		0	0
		0	0
		7	0
		0	3
		0	9
		6	0
		9	0
		0	4
		11	0
		6	0
		0	0
		0	0
		8	0
		0	1
		5	0
		12	2
		11	2
		0	1
		0	1
		0	0
		12	0
		0	1
		14	0
		0	0
		3	0
		16	0
		0	0
		11	0
		7	0
		3	0
		0	0
		6	0
		7	0
		3	4
		3	1
		2	0
		2	2
		4	3
		14	0
		0	0
		0	0
		2	1
		0	2
		0	4
		3	1
		0	2
		14	0
		0	1
		5	1
		0	0
		2	0
		1	0
			0
			0
			0
			0
			0
			0
			0
			4
			0
			2
			7
			0
			6
			3
			0
			6
			0
			0
			4
			0
			0
			3
			4
			4
			1
			0
			0
			0
			2
			0
			0
			0
			0
			2
			0
			0
			0
			0
			0
			2
			0
			0
			1
			5
	*EdU-EdU foci counts per cell are not accurate, but just used as positive vs. negative screening

## Sheet: Fig. S1B
Figure 1SA	N=1			2019.07.02_SIRF		SUMMARY
								# Cells		Replicating Cells				SDE2 Localization at Fork
						WT BIOxBIO	EdU (+) cells	294		WT, EdU-EdU				WT, SDE2-EdU				WT, SDE2 only
	WT BIOxBIO	WT FLAGxBIO	ΔSAP+C BIOxBIO	ΔSAP+C FLAGxBIO		WT FLAGxBIO	PLA (+) cells	414		# Foci	# cells	%		# Foci	# cells	%		# Foci	# cells	%
total #cell counted	294	414	272	330		ΔSAP+C BIOxBIO	EdU (+) cells	272		0	106	0.360544		0	338	0.816425		0	228	0.987013
						ΔSAP+C FLAGxBIO	PLA (+) cells	330		1-10	48	0.163265		1-2	59	0.142512		1-2	3	0.012987
						WT FLAG	NC	231		11-20	37	0.12585		3-4	7	0.0169082		3-4	0	0
Raw data- # PLA foci per nucleus	WT BIOxBIO	WT FLAGxBIO	ΔSAP+C BIOxBIO	ΔSAP+C FLAGxBIO		EV FLAGxBIO		377		21-30	40	0.136054		5-6	4	0.00966184		5-6	0	0
N=1	0	0	0	0						31-40	38	0.129252		7-8	2	0.00483092		7-8	0	0
	0	0	21	0						41-50	19	0.0646259		9-10	3	0.00724638		9-10	0	0
	0	0	50	0						>50	6	0.0204082		>10	1	0.00241546		>10	0	0
	0	1	0	0
	0	0	19	0						TOTAL	294			TOTAL	414			TOTAL	231
	0	0	0	0						# Cells containing foci:		188		# Cells containing foci:		76		# Cells containing foci:		3
	21	1	0	0						% EdU-EdU PLA positive cells		0.639456		%PLA positive cells		0.183575		%PLA positive cells		0.012987
	22	0	0	0
	26	0	31	0
	23	0	0	0						ΔSAP+C, EdU-EdU				ΔSAP+C, SDE2-EdU
	38	0	18	0						# Foci	# cells	%		# Foci	# cells	%
	8	0	0	0						0	115	0.422794		0	304	0.921212
	30	1	0	0						1-10	54	0.198529		1-2	22	0.0666667
	6	0	16	0						11-20	47	0.172794		3-4	2	0.00606061
	0	0	0	0						21-30	27	0.0992647		5-6	2	0.00606061
	25	0	20	0						31-40	18	0.0661765		7-8	0	0
	42	0	0	0						41-50	9	0.0330882		9-10	0	0
	0	0	0	0						>50	2	0.00735294		>10	0	0
	0	1	11	0
	35	1	0	0						TOTAL	272			TOTAL	330
	29	0	5	0						# Cells containing foci:		157		# Cells containing foci:		26
	9	0	13	0						% EdU-EdU PLA positive cells		0.577206		%PLA positive cells		0.0787879
	0	0	5	0
	46	0	0	0
	4	0	0	0
	0	0	3	1
	44	0	9	0
	0	1	0	0
	15	1	34	0
	1	0	0	5
	36	0	8	0
	0	0	0	5
	0	0	7	0
	0	0	24	0
	3	1	1	0
	14	0	29	0
	0	0	12	0
	0	0	17	0
	0	0	0	0
	47	2	34	0
	18	0	47	0
	48	0	4	0
	9	0	0	0
	0	0	18	0
	7	0	0	0
	0	0	40	0
	36	0	0	0
	1	0	0	0
	24	0	0	0
	0	0	25	0
	0	0	0	0
	44	0	32	0
	35	0	21	0
	0	0	23	0
	0	0	0	0
	0	1	0	0
	0	1	36	0
	0	0	0	0
	40	0	0	0
	0	0	14	0
	3	0	0	0
	0	1	17	0
	8	0	18	0
	47	0	0	0
	0	0	0	0
	6	1	7	0
	34	1	0	0
	0	1	0	0
	40	0	28	0
	13	9	15	0
	0	0	29	0
	33	0	1	0
	0	3	36	0
	17	1	0	0
	22	0	0	0
	6	0	29	0
	0	0	22	0
	0	0	24	0
	19	0	11	0
	0	0	18	0
	0	0	15	1
	0	0	9	0
	1	0	14	0
	1	0	0	0
	38	0	2	0
	27	0	0	0
	0	1	0	0
	55	0	0	0
	3	0	1	0
	40	0	18	0
	35	0	10	0
	24	0	17	1
	0	1	0	0
	15	1	9	0
	0	1	17	0
	14	0	20	0
	0	0	0	0
	29	0	31	2
	21	0	23	0
	31	0	0	2
	37	0	0	0
	0	0	26	0
	21	0	10	0
	32	0	35	0
	33	0	0	0
	0	0	5	0
	18	0	0	0
	0	0	45	0
	0	2	0	0
	28	0	18	2
	0	0	39	0
	39	0	45	4
	0	0	45	0
	32	0	20	0
	15	1	44	0
	41	0	30	0
	0	0	17	0
	48	1	21	0
	41	0	1	0
	8	0	0	0
	0	0	0	0
	4	0	15	0
	0	0	30	0
	6	0	0	0
	9	0	0	0
	0	0	20	0
	29	0	0	0
	0	0	8	1
	32	0	0	0
	31	0	1	0
	23	1	40	0
	22	1	29	0
	10	0	0	0
	12	0	16	0
	7	1	8	3
	29	0	13	0
	0	0	5	0
	29	0	33	0
	2	0	35	0
	5	0	0	0
	0	0	0	0
	0	0	11	0
	32	1	0	0
	61	0	0	0
	0	0	28	0
	0	5	9	0
	6	0	17	0
	0	0	6	0
	0	0	0	0
	0	0	12	0
	0	0	0	0
	17	0	0	0
	18	0	34	0
	0	0	15	0
	0	7	0	0
	35	1	0	0
	13	0	0	0
	32	0	7	0
	0	0	36	0
	0	2	0	0
	0	0	62	0
	34	0	0	0
	19	0	0	0
	0	0	14	0
	42	0	0	0
	7	0	0	0
	0	0	43	0
	46	1	100	0
	0	0	1	0
	0	0	0	0
	0	0	0	0
	7	0	0	0
	0	0	6	0
	3	0	0	0
	0	0	0	0
	26	0	0	0
	1	0	38	0
	47	0	36	0
	0	0	21	0
	16	0	14	0
	49	0	0	0
	0	0	20	0
	0	0	11	0
	7	0	0	0
	0	0	0	1
	33	0	0	0
	37	0	0	0
	52	0	0	0
	0	0	0	1
	1	0	0	1
	34	0	1	0
	30	6	5	0
	1	0	2	0
	0	0	6	0
	25	0	0	0
	57	0	0	2
	19	0	3	1
	0	0	0	0
	16	0	0	0
	15	5	0	0
	0	0	6	0
	27	0	0	0
	16	0	21	1
	3	0	0	2
	10	0	9	0
	5	0	0	0
	0	0	7	0
	4	1	0	1
	48	0	11	2
	37	0	0	0
	4	0	0	0
	0	0	8	0
	19	1	0	0
	6	0	0	0
	36	0	0	0
	0	1	0	2
	0	0	8	0
	0	0	2	0
	8	0	9	0
	20	0	16	0
	1	0	24	0
	0	0	15	0
	16	1	0	0
	0	1	2	0
	0	0	7	0
	0	0	20	0
	13	0	5	0
	0	0	4	0
	15	0	0	1
	12	0	22	0
	12	0	0	0
	25	0	3	0
	0	0	44	0
	7	0	3	0
	13	0	0	1
	37	0	15	0
	26	0	19	0
	36	0	16	0
	17	3	10	0
	16	0	5	0
	0	0	0	0
	35	0	0	0
	1	0	25	0
	22	0	3	0
	0	0	11	0
	9	0	13	0
	0	0	0	0
	33	0	14	0
	45	0	0	0
	2	0	0	0
	42	0	46	0
	20	0	31	0
	13	1	9	0
	1	0	26	0
	0	0	0	0
	30	0	13	0
	0	0	0	0
	6	0	0	0
	26	0	0	0
	28	0	0	0
	0	0	27	0
	25	0	1	0
	34	0	0	0
	0	0	30	0
	0	0	27	0
	31	0	5	0
	16	0	7	0
	7	1	0	0
	57	0	0	0
	25	0	9	0
	0	0	0	0
	37	1	3	0
	47	0	END	0
	12	0		0
	20	0		0
	0	0		0
	30	0		0
	51	0		0
	22	0		0
	18	1		0
	33	0		0
	21	0		0
	27	0		0
	0	0		0
	37	0		0
	16	0		0
	26	0		0
	29	0		0
	21	0		0
	45	0		0
	23	10		1
	0	2		0
	1	1		1
	0	0		0
	END	0		0
		4		0
		0		0
		1		0
		1		0
		0		0
		0		0
		0		0
		0		0
		0		0
		13		1
		0		0
		1		0
		0		0
		0		0
		0		0
		1		0
		0		0
		1		0
		0		0
		0		0
		0		0
		0		0
		0		0
		0		0
		0		0
		0		0
		0		0
		0		0
		0		0
		0		0
		0		0
		0		0
		1		0
		0		0
		1		0
		0		END
		0
		0
		0
		0
		0
		0
		0
		0
		1
		9
		6
		0
		0
		0
		0
		8
		0
		1
		0
		3
		0
		0
		0
		0
		0
		0
		0
		0
		0
		1
		0
		0
		0
		0
		0
		0
		0
		0
		0
		2
		0
		0
		0
		0
		0
		0
		1
		0
		0
		0
		0
		0
		2
		2
		1
		0
		1
		0
		1
		4
		0
		4
		3
		0
		0
		0
		0
		0
		0
		0
		0
		0
		0
		0
		0
		2
		0
		0
		0
		0
		0
		0
		0
		END

## Sheet: Fig.3B
n=1
	TIM	ORC-2	TIM/ORC		normalize:
CTL-	5862.67	2552.03	2.29725		1
CTL+	7622.45	5362.4	1.42146		0.618766			Ctrl vs. SDE2 no MG132	p=0.0001
#1-	3497.26	5052.08	0.69224		0.301334	1		SDE2-1 (-) vs. (+) MG132	p=0.0441
#1+	9187.25	2651.5	3.46493		1.50829	5.00538		SDE2-5 (-) vs. (+) MG132	p=0.0187
#5-	2950.72	8085.28	0.36495		0.158863	1
#5+	8062.69	5844.45	1.37955		0.60052	3.7801
TIM-	37.536	3040.2	0.0123465		0.00537447
TIM+	31.536	4435.03	0.00711066		0.00309529
n=2
	TIM	ORC-2	TIM/ORC		normalize:
CTL-	8085.1	9925.08	0.814613		1
CTL+	6899.15	9687.62	0.712162		0.874233
#1-	701.163	8027.12	0.0873492		0.107228	1
#1+	2571.45	6915.5	0.371838		0.45646	4.25692
#5-	782.749	8512.55	0.0919524		0.112879	1
#5+	2504.38	8671.28	0.288813		0.35454	3.1409
TIM-	67.95	8024.59	0.00846772		0.0103948
TIM+	27.95	9169.76	0.00304806		0.00374173
n=3
	TIM	ORC-2	TIM/ORC		normalize:
CTL-	32761.7	18213.6	1.79875		1
CTL+	16881.5	20082.2	0.840619		0.467336
#1-	7178.81	17182.2	0.417804		0.232275	1
#1+	13341.7	17025.9	0.783613		0.435644	1.87555
#5-	6934	16754	0.413872		0.230089	1
#5+	16815	19739.2	0.851858		0.473584	2.05826
TIM-	275.263	18548.2	0.0148404		0.0082504
TIM+	262.263	19600.5	0.0133804		0.00743876

## Sheet: Fig.3E
	CTL wcl	SDE2 wcl	CTL s	SDE2 s	CTL p	SDE2 p		Ctrl vs. SDE2	WCL	p=0.1183
	1	0.746314	1	0.614103	1	0.686136			S	p=0.2253
	1	0.691721	1	0.616042	1	0.123365			P	p=0.0198
	1	0.998927	1	1.08983	1	0.191614

## Sheet: Fig.3F
	*EdU-EdU foci counts per cell are not accurate, but just used as positive vs. negative screening
	# foci/cell (2-3 independent experiments)
	siCTL								siSDE2						siTIM
	EdU-EdU*			TIM-EdU			anti-TIM only		EdU-EdU*			TIM-EdU			EdU-EdU*			TIM-EdU
	Repl. A	Repl. B	Repl. C	Repl. A	Repl. B	Repl. C	Repl. A	Repl. B	Repl. A	Repl. B	Repl. C	Repl. A	Repl. B	Repl. C	Repl. A	Repl. B	Repl. C	Repl. A	Repl. B	Repl. C		Normalized PLA EdU-TIM positive cells (%) => Student's t-test
	0	9	9	0	2	0	0	0	0	0	3	0	0	0	0	0	0	0	0	0		siCTL vs. siSDE2		p=0.0020	**
	1	0	0	0	1	0	1	0	0	0	0	1	0	0	2	0	0	0	1	0		siCTL vs. siTIM		p=0.0014	**
	0	7	9	1	0	0	0	0	0	2	0	0	0	0	1	17	0	0	0	0		siCTL vs. negPLA		p=0.0013	**
	1	0	0	0	1	2	0	0	7	4	6	0	4	0	0	13	0	0	0	0
	0	7	0	0	0	0	0	0	0	0	4	0	0	0	0	13	4	0	0	0
	0	0	3	0	4	0	0	0	0	0	0	0	0	0	0	0	0	0	0	0
	0	6	0	0	0	0	0	0	0	0	2	0	0	0	3	11	0	1	0	0
	0	0	0	0	0	0	0	0	0	0	1	0	0	0	0	0	0	0	0	0
	3	0	3	0	0	1	0	0	2	0	6	0	0	0	0	0	0	0	0	0
	0	0	0	1	1	0	0	0	2	0	0	0	0	0	3	0	0	0	0	0
	4	6	13	0	0	0	0	0	0	0	0	0	0	0	2	0	0	0	1	0
	0	0	5	0	3	0	0	0	0	9	0	0	0	1	0	0	0	0	0	0
	1	11	0	0	0	0	0	0	0	0	11	2	0	0	0	0	0	0	0	0
	0	5	0	0	2	0	0	0	0	0	4	0	0	0	4	31	0	0	0	0
	2	0	1	0	0	1	0	0	0	2	0	0	1	0	0	36	0	0	0	0
	0	0	0	0	1	0	0	1	4	0	4	0	0	0	0	31	1	0	0	0
	0	0	7	0	0	2	0	0	0	1	0	0	0	4	0	0	2	0	0	0
	0	0	3	1	2	0	0	0	0	5	0	1	0	0	0	0	16	0	0	0
	1	0	3	0	0	0	0	0	0	2	0	0	0	0	2	0	0	0	0	0
	3	0	0	0	0	1	0	0	0	0	0	0	0	0	1	0	1	0	0	1
	0	7	0	0	3	0	0	0	0	8	0	0	0	0	1	0	0	0	0	0
	0	0	2	0	0	0	0	0	0	5	9	0	0	0	8	0	0	0	0	0
	0	0	8	0	0	3	0	0	0	0	10	0	0	1	0	0	26	0	0	0
	1	0	0	1	0	0	0	0	0	0	0	0	0	0	1	9	11	0	0	1
	1	0	0	0	0	0	0	0	0	2	20	0	1	0	0	0	0	0	0	0
	0	8	9	0	1	0	0	0	2	0	1	0	0	2	0	0	0	0	0	0
	0	0	13	0	0	0	0	0	0	0	0	0	0	2	4	0	11	0	0	0
	0	0	8	0	0	0	0	0	3	0	1	0	0	0	0	2	20	0	1	0
	6	2	0	2	1	0	0	0	3	0	0	0	2	0	0	0	8	0	2	0
	6	0	0	0	0	0	0	1	4	1	0	0	0	3	0	0	0	0	0	0
	0	8	0	0	2	0	0	0	0	0	0	0	0	0	2	0	0	0	1	0
	0	6	0	0	0	1	0	0	0	5	8	0	0	0	0	0	0	0	0	0
	0	15	0	0	0	2	0	0	0	0	0	0	2	0	0	0	0	0	0	0
	1	0	4	0	0	0	0	0	0	0	26	0	0	1	4	11	1	0	0	0
	0	5	0	0	1	2	0	0	0	0	0	0	0	0	3	0	12	0	0	0
	7	0	0	0	0	0	0	0	2	3	0	0	0	0	0	0	3	0	0	0
	0	3	0	0	2	0	0	0	3	0	0	0	0	0	0	3	1	0	0	0
	4	0	1	0	0	0	0	0	0	0	0	0	0	0	1	0	33	0	0	0
	0	1	0	1	3	1	0	0	0	0	0	2	0	0	1	0	7	0	0	0
	0	4	0	0	2	2	0	0	0	0	0	0	2	0	1	0	0	0	0	0
	4	4	0	0	3	0	0	0	2	0	0	0	1	0	0	0	0	0	0	0
	3	0	13	0	2	1	0	0	0	1	1	0	0	0	0	0	0	0	0	0
	10	0	2	0	0	0	0	0	0	10	0	0	0	0	0	0	0	0	0	0
	2	0	0	1	1	2	0	0	3	11	1	0	0	0	2	0	0	0	0	0
	2	0	0	4	0	0	0	0	10	6	9	0	0	0	0	0	0	0	0	0
	0	3	20	0	0	1	0	0	0	6	8	0	0	0	0	0	25	0	0	0
	2	0	0	2	1	0	0	0	2	0	6	0	0	0	0	0	0	0	1	0
	4	9	2	0	1	1	0	0	4	0	0	0	2	0	0	0	25	0	0	0
	7	0	5	0	0	0	0	0	0	0	0	0	3	0	0	0	0	0	0	0
	7	8	0	0	3	0	0	0	0	5	0	0	0	0	0	0	0	0	0	1
	0	3	0	3	0	1	0	0	0	3	0	0	0	0	0	7	0	0	0	2
	2	4	0	0	1	0	0	0	0	1	0	0	0	1	0	1	0	0	0	0
	0	8	0	0	0	1	0	0	0	10	1	0	0	0	2	0	0	0	0	0
	1	3	0	0	1	0	0	0	0	0	1	0	0	0	0	0	0	0	0	0
	0	5	3	0	0	0	0	0	4	0	12	0	0	0	0	1	0	1	1	0
	0	0	0	0	0	0	0	0	2	2	0	0	0	1	1	0	26	0	0	5
	4	0	9	0	2	2	0	0	7	0	8	0	0	0	0	0	0	0	0	1
	4	2	9	0	2	0	0	0	0	7	0	1	1	0	0	6	16	0	0	0
	0	0	0	0	1	0	0	0	0	8	0	0	0	3	0	0	0	0	0	0
	4	5	0	1	0	0	0	0	0	0	0	0	0	0	0	26	18	0	0	1
	3	1	0	1	0	7	0	0	1	0	0	0	1	1	0	0	0	0	0	1
	4	11	9	2	1	0	0	0	1	3	9	0	0	2	0	0	7	0	0	0
	0	2	0	0	0	0	0	0	0	0	0	0	0	0	0	0	0	0	0	3
	8	3	0	0	1	0	0	1	0	0	6	0	0	0	0	0	0	0	0	0
	2	1	0	0	1	0	0	0	0	6	16	0	0	0	0	0	1	0	0	1
	0	13	0	0	2	2	0	0	0	4	10	0	0	0	0	0	0	0	0	0
	0	0	5	1	0	1	0	0	1	0	0	0	0	0	0	8	10	0	1	0
	0	2	8	1	0	0	0	1	3	0	25	0	0	0	0	11	0	0	0	1
	5	0	2	0	1	0	0	0	0	0	0	0	0	0	1	0	0	0	0	0
	4	1	18	0	0	1	0	0	0	0	1	0	1	0	0	0	0	2	0	0
	0	0	1	0	0	2	0	0	0	0	0	0	1	0	0	0	13	0	0	2
	1	0	0	2	1	2	0	0	0	3	0	1	0	0	0	1	13	0	0	0
	0	9	0	1	1	4	0	0	0	0	0	1	3	0	0	0	0	0	0	0
	0	0	5	0	0	1	0	0	0	3	0	0	0	0	7	0	0	0	0	1
	0	6	1	0	0	0	0	0	4	1	0	1	0	0	0	0	0	0	1	0
	0	3	0	2	1	0	0	0	0	0	0	0	0	0	0	0	18	0	0	1
	0	0	0	0	2	3	0	0	0	7	0	1	0	0	0	0	1	0	0	0
	5	0	1	0	0	0	0	0	0	0	0	0	0	0	0	0	15	0	0	0
	0	4	4	2	0	0	0	0	0	1	0	0	0	0	1	0	0	0	0	0
	1	11	11	3	0	1	0	0	0	0	4	0	1	0	0	0	0	0	0	0
	0	2	11	0	0	2	0	0	4	0	0	0	0	0	0	0	0	0	0	0
	2	1	0	1	2	1	0	0	6	0	0	0	1	0	0	0	14	0	0	0
	4	2	0	1	4	2	0	0	0	8	0	0	2	0	0	19	0	0	0	0
	11	0	2	2	1	1	0	0	0	0	0	0	0	0	0	0	30	0	0	0
	2	0	0	0	0	3	1	0	0	1	0	1	0	0	0	12	0	0	0	0
	1	0	9	0	0	2	0	0	0	0	0	0	0	0	0	4	0	0	0	0
	1	1	0	0	0	0	0	0	0	9	0	0	0	0	0	0	0	0	0	0
	1	0	24	0	0	1	0	0	0	3	0	0	1	0	0	17	0	0	0	0
	5	0	0	1	0	0	0	0	0	1	0	0	0	0	0	2	0	0	0	0
	9	0	17	0	0	0	0	0	0	8	1	0	2	4	0	0	1	0	0	0
	0	0	0	0	1	0	0	0	0	0	0	0	0	0	0	3	0	0	0	1
	0	7	0	0	0	0	0	0	0	0	0	0	1	0	2	14	0	0	1	0
	0	0	0	0	0	0	0	0	2	0	0	0	2	0	0	0	1	0	0	0
	1	0	1	3	0	0	0	0	0	2	0	0	0	0	1	0	0	0	0	0
	0	0	6	0	0	0	0	0	0	0	0	0	0	0	1	0	1	0	0	0
	0	7	0	3	3	0	0	0	1	0	10	0	0	0	0	0	0	0	0	0
	7	2	0	1	0	0	0	0	0	0	1	0	0	0	0	0	19	0	0	0
	5	1	0	1	0	0	0	0	0	0	4	0	0	0	0	0	0	0	0	0
	0	0	2	1	4	1	0	0	0	0	12	0	0	0	0	0	0	0	0	0
	0	0	0	1	1	2	0	0	0	0	11	1	0	0	5	0	3	0	0	0
	0	1	0	0	0	0	0	0	0	0	0	0	0	0	3	0	0	0	0	0
	1	0	7	0	0	0	1	0	1	6	7	0	0	0	0	0	3	0	0	0
	7	0	0	0	0	0	0	0	0	7	7	1	1	0	0	0	17	1	0	1
	1	0	3	0	0	0	0	0	5	4	0	2	0	0	0	0	0	0	0	0
	1	17	0	1	0	5	0	0	0	0	0	0	0	0	0	0	0	0	0	0
	2	6	0	0	0	1	0	0	0	0	0	0	0	0	0	0	0	0	0	0
	7	15	0	1	0	0	0	0	4	0	11	0	0	0	1	0	0	0	0	0
	5	9	0	0	0	2	0	0	9	0	2	0	0	0	0	0	3	0	0	0
	0	9	0	0	1	0	0	1	0	6	0	1	0	0	0	0	0	0	0	1
	0	0	0	2	0	0	0	0	3	0	0	0	0	2	5	1	0	0	0	0
	0	7	0	0	1	0	0	0	5	3	2	0	0	0	0	35	1	0	0	0
	0	0	0	0	0	0	0	0	1	0	3	0	0	0	0	0	0	1	0	0
	3	0	0	0	0	0	0	0	0	9	11	0	0	0	0	0	0	0	0	0
	0	0	0	0	1	0	0	0	0	0	3	1	0	0	0	0	18	0	0	0
	0	0	0	0	0	0	0	0	0	0	1	0	0	0	0	0	0	0	0	0
	0	0	0	0	0	0	0	0	1	0	0	1	0	0	0	0	0	0	0	0
	0	0	9	0	0	0	0	0	0	0	1	0	0	2	0	0	0	0	0	0
	0	6	6	0	1	0	0	0	4	0	0	0	0	0	0	0	3	0	0	0
	7	5	7	0	0	0	0	0	1	0	0	0	0	0	0	0	0	0	0	0
	0	2	0	1	0	0	0	0	7	0	0	0	0	1	0	0	1	0	0	0
	0	0	0	0	1	2	0	0	0	5	0	0	0	3	0	0	10	0	0	0
	2	2	5	0	0	1	0	0	0	3	0	0	3	1	0	0	0	0	0	0
	0	2	4	0	0	0	0	0	0	5	0	0	5	0	0	0	0	0	0	0
	3	0	0	0	0	1	0	0	12	4	0	0	0	0	0	0	0	0	0	0
	0	0	9	0	1	0	0	0	7	8	0	0	0	0	0	0	0	0	0	0
	0	0	0	1	1	1	0	0	0	0	9	0	0	0	0	0	0	0	0	0
	4	0	0	1	0	3	0	0	11	0	7	0	0	0	1	0	1	0	0	0
	0	0	7	0	1	0	0	0	0	0	4	2	0	0	0	0	0	0	1	0
	0	0	5	1	0	1	0	0	0	1	0	0	0	0	5	0	1	0	0	0
	3	3	2	0	4	0	0	0	0	2	0	0	0	2	0	0	1	0	0	0
	0	12	0	0	0	0	0	0	0	0	0	1	2	0	0	0	22	0	0	0
	1	10	0	0	3	5	0	0	0	5	0	0	0	5	0	0	0	1	0	0
	0	8	5	0	0	0	0	0	0	0	0	0	0	3	0	0	1	0	0	0
	0	6	2	0	0	0	0	0	3	0	3	0	1	0	0	0	0	0	1	0
	2	0	0	1	0	2	0	0	6	0	0	0	0	0	1	0	0	0	0	0
	1	5	2	0	0	0	0	0	8	7	2	0	0	0	0	0	0	0	0	0
	0	0	0	0	2	0	0	0	0	0	0	0	0	0	0	0	0	0	0	0
	0	0	0	0	0	0	0	0	6	0	0	1	0	0	4	0	0	0	0	0
	6	0	0	0	0	0	0	0	12	4	21	0	0	0	2	0	0	0	0	0
	0	8	0	0	1	0	0	0	0	1	0	0	1	2	0	0	0	0	0	0
	0	0	0	0	0	0	0	0	4	5	0	0	0	0	0	0	28	0	0	1
	2	5	0	0	0	0	0	0	0	0	5	0	0	0	1	0	0	0	0	0
	0	2	6	0	0	0	0	0	0	0	0	1	0	0	0	0	0	0	2	0
	2	25	1	0	0	1	0	0	0	0	6	0	0	0	0	0	0	0	0	0
	2	13	0	0	1	0	0	0	1	0	0	1	0	0	0	7	1	0	0	0
	4	0	0	0	0	0	0	0	0	1	0	0	2	2	0	1	0	0	0	0
	0		5	0	2	0	0	0	0	0	0	0	0	4	0	0	23	0	0	0
	0		0	0	0	0	0	0	0	0	4	1	1	0	4	0	0	0	2	0
	2		8	1	0	0	0	0	1	0	0	0	1	0	0	0	3	0	0	0
	1		3	1	0	0	0	0	2	0	0	0	2	0	6	0	3	0	0	0
	0		0	0	0	0	0	0	3	0	0	0	0	0	2	0	30	0	0	0
	0		0	2	0	0	0	0	0	0	0	0	0	0	1	0	0	0	0	0
	0		15	0	1	0	0	0	0	0	0	0	0	0	0	6	20	0	0	0
	0		0	0	0	2	0	0	0	9	4	0	0	0	1	0	0	0	3	2
	0		1	0	2	0	0	0	0	0	0	0	0	0	0	17	1	0	0	0
	2		7	0	1	0	0	0	0	9	0	0	0	2	0	29	0	0	0	1
	0		5	0	2	0	0	0	2	0	9	0	0	2	0	0	0	0	0	0
	0		9	0	0	1	1	0	4	0	0	0	0	0	0	0	0	1	1	0
	0		0	4	0	2	0	0	3	0	0	1	0	0	0	13	0	0	0	0
	7		0	0	1	0	0	0	0	0	0	0	0	0	0	0	0	0	0	1
	0		0	0	1	2	0	0	6	0	0	0	0	1	2	0	0	0	0	0
	0		0	2	0	1	0	0	0	0	1	0		0	0	1	0	0	1	0
	0		2	0	0	3	0	2	0	8	0	0		0	2	0	0	0	0	0
	0		0	0	0	0	0	0	0	0	0	0		0	0	10	25	0	0	1
	0		13	0	0	0	0	0	0	2	0	0		0	0	8	0	0	0	0
	0		0	4	1	0	0	0	0	0	0	0		0	0	11	24	0	0	1
	8		0	0	0	0	0	0	0	0	0	0		0	0	0	0	0	0	0
	1		5	0	0	0	0	0	0	5	0	0		0	0	0	0	0	0	1
	0		0	0	1	0	0	0	0	0	0	0		0	7	4	0	0	0	0
	0		10	0	0	3	0	0	0	0	5	0		0	0	1	0	0	0	0
	2		0	3	1	0	0	0	1	11	0	0		0	0	0	0	0	2	0
	0		7	2	0	0	0	0	0	14	0	0		0	0	0	0	0	0	0
	0		11	0	0	0	0	0	0	2	11	0		0	0	9	0	0	0	0
	0		0	0	0	0	0	0	1		0	0		0	0	11	0	0	0	0
	0		0	1	0	0	0	1	1		0	0		0	0	0	0	0	0	0
	5		6	0	2	1	0	0	0		8	1		0	0	8	0	0	0	0
	9		0	1	3	0	0	0	3		3	0		0	0	4	0	0	0	0
	0		1	1	1	0	0	0	5		0	0		0	0	0	34	0	0	1
	0		2	0	0	0	0	0	1		0	0		0	0	0	0	0	0	1
	0		3	0	0	0	0	0	4		0	0		1	0	0	0	0	0	0
	1		0	0	2	0	0	0	1		0	0		0	0	0	1	0	0	0
	0		0	0	0	0	0	0	0		6	0		0	0	0	0	0	0	0
	1		2	0	0	0	0	0	0		0	0		0	0	0	0	0	0	0
	0		7	0	0	1	0	0	0		0	0		0	1	0	0	0	0	0
	0		5	0	0	1	0	0	0		0	0		0	0	0	0	0	0	0
	1		1	1	0	0	0	0	0		6	0		0	0	5	2	0	0	0
	1		12	0	0	1	0	0	1		8	1		0	0	0	0	0	0	0
	4		0	1	0	0	0	0	0		0	0		0	1	0	0	0	0	0
	1		0	0	0	0	0	0	0		0	0		0	0	0	0	0	0	0
	1		12	0	4	0	0	0	0		0	0		0	0	0	0	2	0	0
	1		0	0	2	1	0	1	0		8	0		0	2	9	0	0	0	0
	0		0	0	0	1	0	0	2		0	0		0	1	29	3	0	0	0
	0		8	1	0	0	0	0	0		0	0		0	4	0	0	0	0	0
	0		3	0	1	0	0	0	0		13	1		0	0	0	6	1	0	0
	0		0	0	3	1	0	0	0		2	0		0	0	0	0	0	0	0
	2		0	0	0	1	0	1	0		0	0		0	4	13	0	0	0	0
	0		0	0	2	5	0	0	0		0	0		1	0	1	0	0	1	0
	0		0	0	3	2		0	0		2	0		1	4	0	0	0	0	0
	2		1	1	1	2		0	0		0	1		0	1	0	0	0	0	0
	1		0	0	0	0		0	1		0	1		0	0	15	0	0	0	0
	6		0	1	1	3		0	2		0	0		1	1	2	0	1	2	0
	0		0	0	0	2		0	0		6	1		0	3	0	5	0	0	0
	0		9	0	0	0		0	1		0	1		1	1	0	0	0	0	0
	3		2	1	0	0		0	2		7	1		0	9	31	21	0	0	0
	0		0	0	1	0		0	0		0	1		0	0	8	0	0	1	0
	4		0	0	0	0		0	0		0	0		0	0	10	0	0	0	0
	2		2	0	2	1		0	1		0	0		0	0	2	0	0	0	0
	0		0	0	0	0		0	2		0	0		1	0	15	0	1	0	0
	2		0	0	0	0		0	0		0	0		0	0	0	0	0	0	0
	0		0	0	0	0		0	0		6	1		0	0	0	1	0	0	0
	0		3	0	1	0		0	0		0	0		1	0	0	32	0	0	0
	0		0	0	2	0		0	0		0			1	0	11	1	0	0	0
	0		4	0	0	0		0	0		8			0	0	0	0	0	0	0
	4		3	0	1	1		0	3		0			0	0	27	0	1	0	0
	0		0	0		0		1	1		3			0	0	0	1	0	0	0
	0		2	0		0		0	5		0			0	11	1	0	0	0	0
	0		0	0		0		0	0		8			0	0		0	0	0	0
	2		0	2		0		0	0		12			0	0		0	1	0	0
	4		0	0		0		0	2		0			2	0		1	0	0	0
	0		1	0		2		0	0		0			0	0		0	0		0
	4		0	0		0		0	0		2			1	0		0	1		0
	0		0	0		0		0	0		0			1	1		0	0		0
	0		4	0		2		0	0		0			5	0		0	0		0
	1		4	2		0		0	0		0			2	1		0	0		0
	1		5	0		1		0	0		4			0	0		0	0		0
	0		12	0		0		0	0		0			1	0		0	0		0
	0		0	0		0		1	1		7			0	0		3	0		0
	6		0	0		0		0	1		0			0	3		0	0		0
	0		0	0		2		0	0		0			1	0		0	0		0
	0		0	0		0		0	0		0			0	0		17	0		0
	0		0	0		0		0	3		7			0	0		2	0		0
	0		0	0		0		0	0		0			0	0		0	0		0
	0		0	0		0		0	3		0			0	0		0	0		0
	1		10	6		0		0	3		6			0	0		1	0		0
	4		0	0		0		0	12		1			0	0		16	0		0
	0		3	1		0		0	0		0			0	0		0	0		0
	0		0	1		0		0	2		0			0	0		1	0		0
	4		0	0		2		0	2		0			0	0		0	0		0
	2		3	0		0		0	0		7			0	0		1	1		0
	2		2	0		0		0	0		0			0	0		1	0		0
	2		0	3		0		0	0		0			1	5		0	0		0
	0		0	2		1		0			0			4	0		15	0		0
	0		0	0		0		0			0			0	1		0	0		0
	4		9	0		0		0			0			0	0		0	0		0
	2		9	1		1		0			0			0	0		0	0		0
	0		11	0		1		0			0			0	5		0	0		0
	3		8	1		0		0			0			0	0		0	0		1
	0		0	2		0		0			0			0	0		0	0		0
	0		5	0		0		0			11			0	0		0	0		2
	1		5	0		1		0			0			0	0		0	1		0
	1		8	0		0		0			0			0	0		0	0		1
	0		0	0		0		0			0			0	0		0	0		0
	2		8	0		0		0			4			0	0		0	0		0
	0		9	2		2		0			15			0	0		3	0		0
	0		4	2		0		0			9			0	1		0	0		2
	0		0	2		0		0			0			0	0		23	0		0
	0		11	4		3		0			0			0	5		22	0		0
	0		5	0		0		0			0			0	1		0	0		0
	0		4	0		2		0			3			0	0		0	0		0
	0		8	0		0		0			0			0	0		0	0		0
	0		0	2		0		1			0			0	0		0	0		0
	0		5	1		2		0			0			0	0		0	1		0
	0		4	4		0		0			0			0	0		0	0		0
	2		0	0		0		0			10			0	0		0	1		0
	2		2	0		1		0			0			3	0		18	0		0
	0		0	0		0		0			0			0	1		0	0		0
	4		7	2		0		0			14			0	0		0	0		0
	3		7	0		0		0			0			0	0		8	0		2
	0		1	0		2		0			3			0	0		9	0		0
	0		6	2		2		0			1			0	0		0	0		0
	0		8	2		0		0			0			0	4		2	0		2
	0		2	0		0		0			0			0	1		0	0		0
	1		2	0		0		0			7			2	0		0	0		2
	3		1	1		4		0			3			0	0		6	0		0
	0		0	1		0		0			0			1	0		0	0		1
	0		0	0		0		0			16			0	0		0	0		1
	1		4	1		0		0			5			0	1		0	0		0
	0		2	1		0		0			0			0	0		7	0		0
	0		0	0		0		0			0			1	0		1	1		0
	0		4	0		0		0			0			0	0		0	0		0
	0		1	0		1		0			4			0	0		0	0		0
	0		0	0		0		0			0			0	0		14	0		0
	1		0	2		1		0			0			0	0		0	0		0
	0		3	0		2		0			0			0	0		0	0		0
	0		3	0		0		0			0			0	0		26	2		0
	0		0	1		2		0			0			0	0		3	0		0
	0		1	2		0		0			7			0	0		41	0		0
	0		0	2		2		0			0			1	1		36	0		0
	0		0	0		0		0			4			0	0		22	0		0
	0		0	2		0		0			0			0	1		0	0		0
	0		1	0		0		0			0			0	0		0	0		2
	2		7	1		0		0			1			0	0		0	0		0
	3		5	0		0		0			0			0	0		3	0		0
	0		3	0		1		0			0			0	0		0	0		0
	0		4	1		0		0			2			0	0		0	0		0
	0		2	2		2		0			8			0	0		23	0		0
	0		8	1		1		0			0			0	0		0	0		0
	0		0	0		1		0			9			0	7		1	0		0
	0		0	0		2		0			4			0	0		34	0		0
	0		0	0		0		0			0			0	0		0	0		0
	0		0	0		0		0			0			1	0		6	0		0
			0	0		0		0			1			2			0	0		0
			0	0		2		0			0			3			13	0		3
			0	0		0		0			0			0			0	0		0
			6	0		0		0			4			0			0	0		0
			5	0		0		0			0			0			18	0		0
			1	0		4		0			0			0			0	0		0
			0			1		0			0			0			1	0		0
			0			0		0			0			0			24	0		0
			0			0		0			10			0			0	0		1
			0			0		0			0			0			2	0		0
			0			0		0			0			0			0	0		1
			0			1		0			0			0			0	0		0
			4			0		0			0			0			0	0		0
			0			0		0			0			0			34	0		0
			0			2		0			0			0			0	0		0
			4			0		0			0			0			21	1		0
			0			0		0			0			0			3	0		0
			0			0		0			0			0			24	0		0
			0			0		0			0			0			0	0		0
			0			1		0			0			0			22	0		0
			0			0		0			5			0			0	0		0
			1			3		0			0			0			0	0		0
			4			1		0			0			0			0	0		0
			0			0		0			0			0			0	1		0
			0			0		0			6			0			0	0		0
			5			1		0			0			0			0	0		0
			0			1		0			0			2			0	0		0
			9			2		0			0			0			0	0		0
			0			0		0			0			3			13	0		0
			0			0		0			7			0			0	0		0
			0			0		1			0			0			0	0		0
			0			0		1			0			0			0	0		0
			0			0		0			0			0			0	0		0
			0			0		0			0			1			0	0		0
			0			3		0			12			0			1	0		0
			0			2		0			2			0			0	0		0
			0			1		0			0			1			2	0		0
			0			3		0			0			1			0	0		0
			0			2		0			0			0			0	0		0
			7			0		0			15			0			1	0		0
			0			0		0			16			0			0	0		0
			0			0		0			0			0			15	0		1
			1			0		0			2			5			0	0		1
			1			0		1			10			0			0	0		0
			3			0		0			1			0			4	0		0
			0			0		0			6			0			0	0		1
			0			0		0			0			0			1	0		0
			0			0		1			0			1			0	0		0
			0			0		0			0			0			0	0		0
			0			0		0			0			0			11	0		0
			0			0		0			0			0			0	0		0
			4			0		0			0			0			0	0		1
			6			0		0			5			1			0	0		0
			9			0		0			0			0			11	0		0
			2			2		0			8			0			15	0		0
			0			3		0			5			0			8	0		1
			0			0		0			5			0			7	0		0
			0			0		0			8			0			0	0		0
			13			0		0			13			0			0	0		0
			0			0		0			0			0			0	0		0
			3			0		0			10			0			0	0		0
			0			0		0			3			1			0	0		1
			4			2		1			0			0			0	0		0
			0			0		0			16			0			31	0		0
			0			0		0			1			0			0	1		0
			7			0		0			0			0			0	0		0
			1			3		0			0			0			0	0		0
			5			0		0			0			0			0	0		0
			0			4		0			0			2			0	1		0
			0			2		0			2			0			0	0		2
			5			0		0			0			0			0	0		2
			0			1		0			0			0			0	0		1
			0			1		0			5			1			0	0		0
			0			0		0			0			3			0	0		0
			2			3		0			6			0			0	1		0
			1			4		0			8			0			0	0		0
			0			2		0			12			0			1	0		0
			0			5		0			0			2			0	1		2
			0			1		1			0			0			0	0		0
			0			5		0			6			0			0	0		0
			0			1		0			0			0			39	0		0
			1			0		1			0			0			0	0		0
			0			2		0			0			0			0	0		0
			10			1		0			3			0			11	0		2
			2			0		0			0			0			36	0		0
			15			0		0			0			0			0	0		0
			0			0		0			6			0			10	0		1
			0			0		0			7			0			0	0		0
			0			0		0			1			0			0	0		1
			0			0		0			6			0			1	0		0
			0			0		0			5			0			3	0		0
			14			1		0			0			0			0	0		0
			2			0		0			0			0			0	0		2
			8			1		0			0			1			0	0		0
			0			0		0			4			2			12	0		0
			14			0		0			10			1			16	0		0
			10			0		0			7			0			6	0		0
			9			1		0			0			0			0	0		0
			0			1		0			0			0			14	0		0
			0			1		0			1			0			0	0		0
			0			0		0			0			0			0	0		0
			12			0		0			2			0			0	0		0
			0			4		0			8			0			2	0		0
			13			5		0			0			0			10			0
			1			3		0			0			0			15			0
			0			0		0			0			2			0			0
			4			1		0			0			1			29			0
			4			1		0			5			0			21			0
			9			4					8			1			7			0
			0			0					0						0			0
			5			0					8						1			0
			12			1					0						0			0
			4			4					0						2			0
			9			2					17						0			0
			12			0					3									0
			0			2					0						0			0
			13			3					0						0			0
			3			2					0						0			0
			0			0					5						0			0
			0			4					0						0			0
			0			0					5						0			0
			0			0					5						0			0
			0			4					0						0			0
			0			0					1						0			0
			10			1					0						0			0
			0			2					0						0
			0			1					0						0
			0			2					0						0
			4			0					0						29
			0			0					0						16
			0			0											0
			0			0											0
			0			0											29
			0			0											0
			1			0											0
			0			0											0
			0			1											0
			0			1											22
			11			0											0
			0			0											1
			0			1											0
			11			0											0
			8			1											30
			0			0											0
			10			0											0
			1			2											23
			2			2											0
			0			0											19
			8			2											0
			1			0											28
			0			0											0
			3			0											0
			0			0											1
			2			0											0
			0			0											0
			1			1											0
			0			1											17
			2			0											0
			9			0											0
			0			0											26
			0			1											0
			0			3											3
			0			0											0
			0			0											2
			2			0											2
			0			0											0
			0			3											0
			0			2											28
			5			0											0
			0			4											0
			2			0											22
			0			1											0
			8			0											0
			10			0											19
			0			1											0
			0			1											0
			0			0											0
			0			2											1
			0			1											15
			0			0											0
			12			0											12
			1			1											7
			1			0											0
			0			0
			10			0
			0			0
			1			0
			0			1
			0			1
			3			0
			1			1
			0			0
			7			1
			0			0
			5			1
			0			0
			0			2
			5			3
			5			4
			0			0
			1			0
			0			1
			0			3
			9			0
			0			2
			0			1
			7			0
			0			0
			4			0
			5			1
			0			3
			0			2
			0			0
			10			0
			16			0
			0			0
			0			0
			0			0
			0			0
			0			0
			2			0
			1
			1
			8
			0
			4
			0
			0
			2
			0
			0
			0
			0
			4
			0
			0
			0
			5
			0
			0
			1

## Sheet: Fig.3G
	*EdU-EdU foci counts per cell are not accurate, but just used as positive vs. negative screening
	# foci/cell (2-4 independent experiments)
	siCTL									siSDE2							siTIM
	EdU-EdU*			SIRF-EdU			anti-MCM6 only			EdU-EdU*				MCM6-EdU			EdU-EdU*				MCM6-EdU
	Repl. A	Repl. B	Repl. C	Repl. A	Repl. B	Repl. C	Repl. A	Repl. B	Repl. C	Repl. A	Repl. B	Repl. C	Repl. D	Repl. A	Repl. B	Repl. C	Repl. A	Repl. B	Repl. C	Repl. D	Repl. A	Repl. B	Repl. C
	0	0	0	3	2	0	0	0	0	21	0	1	6	0	0	0	0	0	4	23	0	0	0		Normalized PLA EdU-MCM6 positive cells (%) => Student's t-test
	9	0	0	2	0	1	0	0	1	3	0	0	4	0	0	0	1	0	4	0	0	0	0		siCTL vs. siSDE2		p=0.0196	*
	2	5	0	3	0	2	0	0	0	3	16	0	0	0	0	0	1	0	0	1	0	8	0		siCTL vs. siTIM		p=0.0213	*
	0	0	8	0	3	1	0	0	0	0	0	0	3	0	0	1	1	12	2	10	0	6	0		siCTL vs. negPLA		p=0.0029	**
	35	0	5	1	4	3	0	0	0	0	0	0	2	0	0	0	2	0	1	4	0	0	0
	13	1	0	0	0	0	0	0	0	13	9	0	0	0	0	0	0	0	26	3	0	0	0
	0	1	0	0	1	0	0	0	0	0	6	0	0	2	0	2	1	0	1	2	0	4	1
	1	10	0	0	1	0	0	0	0	0	19	2	0	1	0	0	0	38	0	7	1	0	0
	5	3	11	0	1	1	0	0	0	0	19	2	5	0	0	0	0	2	0	0	0	0	0
	0	9	0	1	0	6	1	0	0	0	1	10	6	1	0	0	19	15	0	12	0	0	0
	17	0	0	0	0	0	0	0	0	0	0	13	2	0	0	0	0	1	0	7	0	0	0
	0	17	3	0	0	4	0	0	0	18	0	1	0	1	0	1	0	3	0	2	0	0	0
	0	3	20	0	0	1	0	0	0	0	1	0	1	0	0	0	0	0	20	0	0	0	1
	0	0	1	2	1	1	0	0	0	21	0	0	0	0	0	0	24	0	1	0	2	0	0
	0	6	7	0	0	0	0	0	0	11	0	0	1	0	0	0	0	0	31	3	0	0	0
	0	3	20	0	0	5	0	0	0	2	1	1	1	0	0	0	4	0	0	0	1	0	0
	15	6	0	0	1	0	0	0	0	1	1	4	1	0	0	0	37	25	3	2	0	0	0
	0	25	27	0	0	0	0	0	0	21	21	1	6	0	0	0	6	2	0	0	2	0	0
	1	19	14	0	3	1	0	0	0	21	0	10	0	3	0	0	22	2	29	0	0	0	0
	0	0	6	0	3	0	0	0	0	0	0	0	3	0	0	0	1	0	0	14	0	3	0
	1	1	0	0	2	0	0	0	0	0	17	0	3	0	0	1	0	0	3	1	1	0	1
	13	17	0	0	0	0	0	0	0	24	0	1	0	1	0	0	9	0	1	1	0	6	0
	20	6	17	0	0	0	0	0	0	9	2	2	0	0	1	0	26	28	1	0	0	0	1
	7	22	0	0	4	0	0	0	0	3	1	1	4	0	0	0	19	1	0	0	0	1	0
	6	0	22	4	3	0	0	0	0	8	1	6	4	0	0	0	7	1	0	0	1	0	0
	0	0	20	1	0	0	0	0	0	0	0	1	3	0	0	0	15	13	4	0	0	2	2
	21	14	15	1	3	0	0	1	0	0	0	2	0	0	0	0	2	9	2	0	0	2	0
	1	7	1	0	0	7	0	0	0	0	0	1	2	6	0	0	1	0	0	1	0	1	0
	1	21	1	0	0	0	0	0	0	0	0	0	0	1	0	1	0	0	1	0	0	0	2
	12	0	24	1	5	4	0	0	0	1	0	0	0	1	1	0	0	1	0	0	0	0	1
	7	21	27	0	0	0	0	0	0	0	10	0	2	0	0	0	0	0	0	0	0	0	2
	25	1	18	1	3	4	1	1	0	0	0	0	0	0	0	0	1	19	1	0	3	4	0
	9	9	0	0	3	1	0	0	0	0	0	1	0	1	0	0	7	1	0	1	0	1	4
	0	0	11	0	1	6	0	1	0	1	2	1	0	0	1	0	20	1	2	7	0	0	0
	1	0	0	0	1	5	0	0	0	0	1	1	0	0	0	3	3	1	0	0	0	0	0
	0	15	7	0	3	0	0	0	0	2	6	2	0	4	2	0	1	25	10	2	1	7	0
	0	17	1	0	3	0	0	0	0	2	1	2	1	0	0	0	0	0	0	0	0	0	0
	0	6	2	0	1	5	0	0	0	0	1	1	0	2	0	0	14	0	0	1	3	4	0
	1	2	20	1	2	0	0	0	0	0	0	1	1	0	0	0	0	0	0	1	0	0	1
	9	15	0	3	4	0	0	0	0	18	0	0	4	1	1	0	1	22	2	0	2	1	0
	24	18	0	2	0	3	0	0	0	44	0	1	1	0	0	4	0	1	1	18	0	0	0
	0	7	1	0	1	15	0	0	0	2	2	0	0	0	0	0	1	5	1	12	0	0	0
	5	0	0	1	0	0	0	0	0	0	0	0	0	2	0	0	0	22	0	2	1	0	1
	1	0	25	0	0	1	0	0	0	0	0	9	5	0	0	0	0	15	0	4	0	1	0
	0	11	0	0	3	1	0	0	0	11	1	1	1	0	0	0	2	1	0	0	2	0	0
	0	0	0	2	0	0	0	0	0	0	5	5	0	0	0	0	2	2	38	0	0	0	0
	0	18	4	1	1	0	0	0	1	35	0	7	8	1	0	0	1	0	28	1	0	0	1
	22	2	8	0	0	2	0	0	0	0	0	9	6	0	0	0	0	6	2	0	0	0	2
	0	0	21	0	1	1	0	0	0	0	0	20	1	0	0	0	24	1	0	0	0	1	0
	17	0	4	1	0	0	0	0	0	0	0	12	1	0	2	0	37	0	0	0	0	0	2
	1	11	0	0	2	4	0	0	0	0	19	2	1	0	0	0	0	8	0	10	0	0	0
	20	6	13	0	3	0	0	0	0	3	1	20	0	0	0	0	27	0	0	0	0	0	0
	11	14	0	0	0	1	0	0	0	0	0	4	0	0	0	0	2	11	15	1	0	0	0
	37	0	20	0	1	1	0	0	0	11	1	1	6	0	0	0	0	0	2	0	0	0	4
	0	0	21	0	1	6	0	0	0	0	1	0	1	0	0	0	2	15	18	0	0	0	0
	23	1	1	0	2	4	0	0	0	0	0	0	6	0	0	0	1	0	1	0	0	0	0
	21	0	2	0	4	0	0	0	0	32	0	0	3	1	0	0	0	0	0	3	0	0	0
	0	10	1	0	0	0	0	0	0	0	3	0	2	0	0	0	0	21	1	1	0	0	0
	10	5	3	2	2	1	0	0	0	21	2	0	4	0	0	0	32	1	0	0	0	0	0
	10	12	1	0	0	3	0	0	0	2	1	0	0	0	0	0	1	0	8	0	0	0	0
	18	1	0	0	1	2	0	0	0	0	0	1	0	0	0	4	0	0	1	7	0	0	0
	0	18	2	0	3	6	0	0	0	35	1	3	0	0	0	0	0	0	3	8	0	0	0
	1	16	8	0	0	5	0	0	0	9	2	4	0	0	0	1	18	2	2	2	0	0	1
	18	0	0	1	6	3	0	0	0	14	1	1	5	0	0	1	20	0	0	2	0	0	0
	17	4	0	0	0	1	0	0	0	1	1	0	5	0	0	1	25	0	19	0	0	0	0
	4	1	1	0	2	2	0	0	0	19	0	16	0	2	1	0	0	39	2	1	0	0	0
	4	17	0	0	0	1	0	0	0	5	0	1	3	0	0	1	1	0	1	0	0	0	0
	0	21	1	0	2	3	0	0	0	10	0	9	3	0	0	0	1	0	14	0	0	0	0
	4	1	2	2	7	0	0	0	0	0	1	0	0	1	0	1	0	0	0	2	0	0	0
	21	9	0	0	1	1	0	0	0	11	0	0	5	1	0	0	29	0	1	0	0	0	0
	7	5	1	0	4	3	0	0	0	0	0	0	3	0	0	0	8	21	0	1	0	0	0
	25	15	1	1	2	4	0	0	0	0	0	0	0	1	0	0	3	13	0	7	0	5	1
	14	4	6	0	1	5	0	0	0	0	12	3	0	7	0	0	2	1	12	15	1	2	0
	1	15	1	1	4	1	0	0	0	0	0	1	2	6	1	0	0	20	0	3	0	0	0
	21	10	2	0	1	6	0	0	0	0	1	1	0	4	0	0	1	1	0	2	0	0	0
	0	0	1	0	1	1	0	0	0	0	0	0	0	0	2	0	1	20	0	14	0	0	0
	0	1	6	3	0	2	0	0	0	0	4	1	1	0	1	0	33	21	2	0	0	0	0
	12	0	5	0	0	3	0	0	0	20	0	1	3	0	0	0	2	0	1	3	0	0	0
	9	23	3	0	4	2	0	0	0	0	0	3	6	0	0	0	1	0	0	20	0	0	2
	1	0	6	0	0	0	0	0	0	0	0	0	4	3	0	1	1	1	0	6	2	0	0
	0	0	13	1	1	2	0	0	0	0	11	1	0	0	0	0	35	0	0	8	0	0	0
	12	22	14	1	0	2	0	0	0	0	4	13	2	0	0	2	2	0	1	3	0	0	0
	2	1	1	0	0	2	0	0	0	0	18	0	1	0	0	0	0	0	2	0	0	4	0
	1	15	15	1	0	6	0	0	0	2	2	2	3	1	0	0	0	31	0	7	1	0	0
	0	24	0	0	0	3	0	0	0	1	1	2	2	1	0	0	0	15	1	4	0	0	0
	0	0	1	0	0	3	0	0	0	0	0	0	0	0	1	0	15	0	0	0	0	2	0
	0	0	19	0	0	0	0	0	0	0	0	0	0	0	0	0	2	1	1	0	0	1	0
	15	22	12	0	5	0	0	0	0	13	0	13	0	0	0	0	7	1	13	11	0	0	0
	1	0	0	0	1	2	0	0	0	0	1	2	4	0	0	0	0	2	0	0	0	0	0
	9	25	0	0	0	1	0	0	0	0	8	0	2	0	0	0	20	0	0	15	0	0	0
	16	11	0	0	0	0	0	0	0	1	0	1	0	6	0	0	0	0	0	14	0	1	0
	0	23	0	0	1	1	0	0	0	2	1	1	0	0	0	0	0	1	0	0	0	0	0
	25	20	9	0	2	0	0	0	0	0	0	0	3	0	0	0	0	6	0	1	1	0	0
	0	1	5	1	3	0	0	0	0	0	0	1	0	0	2	1	0	12	1	24	0	0	1
	8	15	24	0	0	0	0	0	0	0	25	0	1	0	0	0	0	11	0	0	1	0	0
	8	1	0	0	0	3	0	0	0	0	2	0	1	0	0	1	0	1	0	1	0	0	0
	0	15	1	0	0	1	0	0	0	1	15	13	0	0	0	0	5	2	0	3	0	0	0
	0	7	0	0	4	1	0	0	0	1	0	0	8	0	1	0	20	0	1	2	0	0	0
	15	8	1	0	0	3	0	0	0	1	7	1	6	0	0	0	1	6	0	0	0	2	0
	2	22	1	0	0	0	0	0	0	0	1	2	0	0	0	0	1	12	0	0	0	1	5
	18	1	2	0	1	0	0	0	0	1	0	0	3	0	0	0	0	1	0	1	0	3	0
	15	0	11	1	0	0	0	0	0	8	7	0	2	0	0	0	31	0	1	2	0	2	0
	0	2	23	2	0	0	0	0	0	7	0	1	0	7	0	0	28	6	20	0	0	0	0
	26	0	9	0	0	1	0	0	0	5	8	0	4	3	0	0	1	2	0	1	0	0	0
	0	18	1	1	0	3	0	0	0	5	2	9	1	0	0	0	30	0	1	4	0	2	2
	19	0	24	0	0	2	0	0	0	3	0	16	0	8	0	0	2	11	23	1	0	0	0
	0	0	0	0	0	4	0	0	0	0	0	2	2	0	1	0	27	7	1	5	0	0	0
	1	1	0	0	0	0	3	0	0	3	0	23	3	0	0	0	0	1	0	8	0	0	0
	0	12	1	0	0	0	0	0	0	5	0	18	6	0	0	0	22	3	17	8	0	0	0
	0	2	0	0	0	1	0	0	0	11	0	0	0	0	0	0	1	0	0	3	0	0	0
	2	9	0	0	0	1	0	0	0	1	2	2	0	0	0	0	1	2	0	5	0	0	0
	8	0	0	3	0	0	0	0	0	1	1	0	4	0	0	0	0	8	32	8	0	0	0
	25	0	0	0	0	0	0	0	0	3	20	0	6	1	0	1	9	1	1	7	0	0	0
	19	0	1	0	0	0	0	0	0	18	4	0	2	0	0	0	7	1	0	0	4	0	0
	0	1	5	1	0	0	0	0	0	0	0	1	1	0	0	0	0	0	1	2	0	0	0
	8	0	0	2	0	0	0	0	0	11	0	0	0	0	0	0	1	1	3	2	0	1	0
	9	0	0	0	1	0	0	0	0	0	0	18	0	0	0	0	0	0	29	0	0	0	0
	1	2	9	0	0	4	0	0	0	0	2	1	1	0	1	0	14	1	12	0	0	0	0
	13	0	0	0	3	4	0	0	0	1	1	1	0	4	1	0	0	1	0	0	1	0	0
	1	1	0	1	2	0	0	0	0	9	1	6	0	0	0	0	0	2	1	0	0	0	0
	1	0	4	0	6	0	0	0	0	0	0	0	6	0	0	0	3	4	1	0	1	4	0
	8	3	2	0	3	3	0	0	0	4	13	0	0	0	0	0	0	1	1	0	1	0	0
	17	11	9	0	0	6	0	0	0	0	3	0	0	2	0	0	3	0	13	0	0	0	1
	0	7	2	0	6	1	0	0	0	0	8	0	1	3	0	0	4	0	0	0	0	0	0
	19	0	0	3	3	6	0	0	0	3	1	0	0	0	0	0	10	0	2	0	0	0	2
	0	1	27	1	0	0	0	0	0	22	0	1	0	0	0	0	1	29	18	1	0	4	0
	13	2	1	0	1	11	0	0	0	0	8	0	10	0	0	0	0	0	2	2	0	0	0
	25	0	13	2	0	0	1	0	0	0	2	3	2	1	0	0	3	0	20	2	0	0	0
	31	25	2	1	0	2	0	0	0	1	0	1	0	2	0	0	3	0	2	0	0	2	0
	22	0	0	0	0	3	0	0	0	1	0	1	3	3	1	0	18	0	0	0	0	0	0
	11	0	16	0	2	0	0	0	0	2	1	24	0	3	0	0	0	0	0	1	0	0	0
	3	0	2	4	0	10	1	0	0	1	0	0	0	0	1	0	4	0	2	0	0	0	0
	14	17	28	0	1	3	0	0	0	1	2	0	3	0	1	0	0	0	9	0	2	0	0
	3	27	0	3	0	0	0	0	0	0	0	0	0	0	0	1	2	1	1	18	2	0	0
	29	24	16	0	3	6	0	0	0	6	1	0	1	0	1	0	15	0	6	1	0	2	0
	9	0	1	2	0	3	0	0	0	1	11	0	1	3	0	1	1	25	1	17	0	0	0
	1	1	2	0	0	1	0	0	0	16	0	1	2	1	0	0	18	1	11	1	0	0	2
	5	23	0	1	0	0	0	0	0	1	1	5	0	0	0	0	20	0	1	1	2	0	2
	15	2	0	0	0	1	0	0	0	20	11	1	0	0	0	0	36	0	0	0	0	1	0
	1	0	1	0	2	3	0	0	0	5	0	1	4	0	0	0	0	0	15	0	0	0	0
	0	0	0	3	1	3	0	0	0	0	0	0	2	1	0	0	29	0	0	15	0	0	0
	31	1	7	0	0	0	0	0	0	0	5	1	0	0	0	0	11	4	0	0	3	0	0
	4	9	0	0	0	1	0	0	0	0	0	2	0	0	0	0	1	0	0	0	3	0	0
	14	1	17	1	0	7	0	0	0	1	1	0	1	0	0	0	1	2	0	9	0	0	0
	0	13	4	0	4	0	0	0	0	0	0	0	0	0	0	0	15	2	0	1	0	0	0
	5	0	0	0	1	7	0	0	0	1	15	1	0	0	0	0	0	11	23	1	0	0	0
	29	23	1	0	1	9	0	0	0	1	20	7	0	0	0	0	15	0	26	10	0	0	0
	0	10	1	3	0	0	0	1	0	0	1	4	5	0	0	2	0	1	3	11	0	0	0
	0	12	6	1	0	2	0	0	0	19	0	0	0	0	0	0	1	0	27	0	0	0	0
	14	0	15	0	0	6	0	0	0	21	0	17	2	0	0	0	1	10	1	10	1	0	1
	1	0	14	4	2	2	0	0	0	13	21	0	5	0	0	0	20	2	0	0	0	0	0
	0	21	6	2	4	1	0	0	0	38	2	7	5	0	0	1	9	0	25	0	0	1	0
	0	0	6	5	0	2	0	0	0	13	1	5	4	0	0	0	0	19	3	0	0	0	0
	1	30	4	1	4	0	0	0	0	7	0	9	0	0	0	0	12	0	23	0	0	6	0
	13	0	17	2	2	1	0	0	0	1	20	3	3	0	0	0	0	0	28	1	0	2	0
	27	0	0	0	3	0	0	0	0	10	1	0	0	0	0	0	0	0	24	10	0	0	0
	7	0	1	0	1	0	0	0	0	4	1	0	0	0	0	0	24	1	18	0	0	0	0
	19	11	1	0	0	1	0	0	0	0	9	8	0	0	0	0	2	0	1	4	0	0	0
	0	20	2	0	1	0	0	0	0	4	0	0	6	1	0	0	21	17	0	1	0	0	0
	6	47	1	0	2	10	1	0	0	1	3	10	0	0	0	0	3	11	0	0	0	0	3
	14	34	2	0	3	0	0	0	0	1	0	1	1	0	0	0	2	1	4	0	0	1	0
	20	6	1	0	0	1	1	0	0	8	0	1	0	0	0	0	0	37	0	0	1	0	0
	11	0	0	2	0	6	0	0	0	3	0	2	7	0	0	0	0	2	0	0	0	0	0
	0	29	0	0	0	1	0	0	0	16	0	9	0	0	0	0	18	1	0	0	0	0	0
	17	8	0	1	0	0	0	0	0	0	1	12	0	0	0	0	0	6	0	1	0	0	1
	0	14	13	0	0	1	0	0	0	10	1	1	0	0	0	1	2	20	22	0	0	4	0
	0	0	5	0	6	5	0	0	0	0	1	1	6	0	0	0	0	7	3	1	0	0	0
	0	19	1	0	0	0	1	0	0	0	10	5	0	0	0	0	11	1	16	2	0	0	0
	9	18	5	2	0	2	0	0	0	0	8	2	0	0	0	0	0	12	0	13	0	0	0
	0	0	1	0	0	0	0	0	0	2	0	3	1	0	0	0	0	18	18	1	0	0	0
	12	0	7	0	1	0	0	0	0	1	12	0	5	0	0	0	3	1	0	4	0	0	0
	1	26	0	1	0	0	0	0	0	1	0	1	0	0	0	0	6	0	1	10	0	1	0
	1	0	1	1	1	0	2	0	0	16	21	1	0	2	0	0	0	32	8	0	0	0	0
	0	0	15	3	0	0	1	0	0	0	0	0	2	0	0	0	0	7	17	3	0	0	0
	26	23	1	0	0	0	0	0	0	7	7	2	2	0	0	0	1	8	0	10	0	0	0
	13	30	0	0	0	3	0	0	0	1	1	0	0	0	0	0	2	9	17	1	0	0	0
	16	30	6	0	1	0	0	0	0	0	0	0	0	0	0	0	17	1	1	1	0	0	0
	23	21	1	0	2	7	0	0	0	0	1	1	2	0	0	0	24	36	29	2	0	0	0
	0	12	1	0	1	0	0	0	0	0	2	0	0	0	1	0	0	14	1	0	0	0	0
	26	11	0	0	0	5	0	0	0	6	1	0	1	4	0	0	0	13	0	1	0	1	0
	31	37	1	0	0	2	0	0	1	0	5	1	0	0	0	0	0	0	30	0	1	0	0
	22	6	1	0	1	0	0	0	0	6	0	0	0	0	0	0	1	0	24	0	0	0	1
	32	0	7	0	2	0	0	0	0	3	0	1	12	1	0	0	9	18	33	2	0	3	0
	0	0	0	0	0	1	1	0	0	4	12	2	1	0	0	1	1	0	0	0	0	0	0
	16	0	9	1	0	4	0	0	0	6	1	1	6	0	0	0	0	6	0	1	0	3	0
	0	0	0	0	0	0	0	0	0	14	26	11	0	0	0	0	4	0	1	2	0	2	0
	19	0	0	5	0	0	0	0	0	0	0	1	4	3	0	0	1	0	0	6	0	0	0
	15	1	8	3	3	0	0	0	0	0	0	0	1	0	0	0	9	0	2	1	0	0	1
	17	24	12	1	0	3	0	0	0	11	0	2	0	0	0	0	1	33	0	0	0	0	0
	0	19	6	0	1	0	0	0	0	0	13	15	0	1	0	0	4	21	0	4	0	1	0
	3	0	1	2	0	0	0	0	0	0	0	20	0	0	0	0	0	25	26	1	3	1	0
	23	22	6	0	0	8	0	0	0	19	1	0	0	0	0	0	24	1	0	2	0	0	0
	13	0	10	0	1	2	0	0	0	0	1	0	5	0	0	0	0	7	27	1	0	0	0
	18	0	9	2	0	3	0	0	0	17	14	0	0	2	0	0	0	0	0	1	0	2	0
	33	38	9	0	1	1	0	1	1	34	0	14	0	0	0	0	32	1	1	3	0	0	0
	7	0	1	2	2	3	0	0	0	0	19	0	0	1	1	0	26	19	0	9	0	2	0
	14	2	1	1	1	0	0	1	0	0	1	2	0	0	0	0	17	0	2	0	0	0	0
	14	31	1	0	0	0	0	0	0	12	2	1	5	0	0	1	17	2	0	0	0	0	0
	21	0	18	0	0	1	0	0	0	12	0	0	0	0	0	0	0	0	0	6	0	0	1
	1	0	16	3	0	1	0	0	0	1	8	0	2	0	0	0	1	1	2	1	0	1	0
	22	21	6	3	1	2	0	0	0	0	6	2	7	1	0	0	10	0	1	0	0	0	0
	0	1	0	0	0	7	0	0	0	37	0	1	0	2	0	1	1	0	0	10	2	0	0
	2	0	19	0	0	11	0	0	0	0	0	1	0	0	0	0	5	13	1	0	0	0	0
	8	0	1	0	0	0	0	0	0	22	17	0	0	0	0	0	1	1	0	1	0	0	0
	2	0	0	0	2	7	0	0	0	17	1	0	5	0	0	0	1	2	0	3	0	1	0
	31	22	0	0	0	4	0	0	0	1	0	21	0	0	0	0	1	22	0	6	0	5	0
	37	21	0	0	2	1	0	0	0	17	0	1	0	0	0	0	1	0	0	1	7	1	0
	9	14	1	5	1	0	0	0	0	0	1	2	0	2	0	0	0	2	1	5	3	1	0
	1	8	12	1	0	0	0	0	0	0	12	23	3	1	0	0	27	0	18	5	4	7	0
	13	6	0	0	0	17	0	1	0	0	1	18	1	0	0	0	2	0	1	1	0	0	0
	4	0	16	4	0	0	0	0	0	0	0	0	0	1	0	0	1	7	4	1	0	0	0
	0	14	5	2	2	1	0	0	0	0	2	13	9	0	1	0	36	1	28	9	0	0	0
	7	17	0	0	0	5	0	0	0	0	25	2	0	0	0	0	0	3	0	1	0	0	0
	0	0	2	1	0	0	0	0	0	0	0	2	0	0	0	0	0	9	18	0	0	0	0
	10	0	2	3	0	5	0	0	0	5	18	10	0	0	1	0	9	1	13	7	0	0	0
	13	11	1	0	0	0	0	0	0	0	0	0	0	1	0	0	6	0	2	0	0	0	0
	14	10	0	0	2	7	0	0	0	24	0	1	0	0	0	0	1	0	15	0	0	0	0
	18	0	0	0	0	2	0	0	0	16	1	1	0	0	0	0	16	12	13	2	0	0	0
	0	26	11	1	0	0	0	0	0	0	0	0	3	0	0	0	2	12	0	1	0	0	0
	26	0	0	0	0	6	0	0	0	34	2	0	1	0	0	1	0	4	0	0	0	0	0
	0	1	0	0	3	3	0	0	0	2	25	3	0	0	0	0	9	1	0	0	0	0	0
	29	1	1	0	0	4	0	0	0	0	0	0	1	0	0	0	37	0	1	4	1	0	0
	0	0	11	1	0	3	0	0	0	1	0	0	0	0	0	1	1	25	0	0	0	0	0
	0	1	14	0	3	2	0	0	0	28	1	0	1	3	0	1	0	0	0	0	0	0	0
	0	0	1	1	1	0	1	0	0	0	1	1	2	0	0	1	0	0	0	1	0	0	0
	0	0	15	0	1	6	0	0	0	0	8	0	0	0	0	0	3	0	0	2	0	0	0
	0	1	11	0	0	1	0	0	0	1	2	1	8	1	0	0	2	1	1	5	0	0	0
	8	0	0	0	5	1	0	0	0	1	1	0	0	0	2	0	0	14	30	0	0	4	0
	16	4	1	0	0	0	0	0	0	0	5	1	0	0	0	0	1	0	1	1	0	1	0
	0	0	1	0	2	0	0	0	0	0	2	1	0	0	0	0	2	0	1	0	0	0	0
	6	1	22	0	1	5	0	0	0	0	1	2	0	0	0	0	1	0	0	0	0	0	0
	4	0	0	0	0	4	0	0	0	0	1	0	3	0	1	0	1	0	0	0	0	0	0
	0	0	0	1	4	2	0	0	0	15	2	0	5	0	0	0	5	19	27	0	0	1	0
	20	21	0	0	1	6	0	0	0	3	1	18	2	2	1	0	3	1	1	0	0	0	0
	1	0	0	1	0	3	0	0	0	1	0	0	0	0	1	0	9	19	1	10	0	3	0
	0	0	0	0	0	2	0	0	0	11	1	0	0	0	0	0	1	0	1	0	0	0	0
	1	0	3	0	0	1	3	0	0	0	0	0	2	0	0	0	0	0	0	13	0	3	0
	0	13	13	0	0	0	1	0	0	12	1	24	5	0	0	0	0	0	1	0	0	2	0
	0	0	0	2	1	2	0	0	0	1	0	20	0	0	0	0	10	0	0	1	3	2	0
	13	11	0	2	3	1	0	0	0	0	9	0	4	0	0	0	11	0	10	0	0	1	0
	18	0	0	0	0	1	0	0	0	13	1	2	0	0	0	0	0	1	0	1	0	0	0
	0	0	11	4	4	2	0	0	0	0	1	8	0	0	0	0	0	39	18	11	1	0	0
	3	14	24	3	0	0	0	0	0	15	1	0	2	5	0	0	0	0	0	3	0	0	0
	12	1	2	0	0	8	1	0	0	0	0	2	7	0	0	0	1	1	0	0	0	0	0
	10	0	15	0	0	0	0	0	0	1	3	14	0	1	0	0	17	0	0	2	0	6	0
	6	16	0	1	1	1	0	0	0	1	27	0	1	1	0	0	3	36	14	1	0	5	0
	6	0	0	0	5	1	0	0	0	0	1	1	1	7	0	0	9	0	0	13	0	0	0
	0	0	14	0	0	3	0	0	0	7	18	1	5	2	0	0	14	20	5	9	0	5	0
	0	27	14	2	1	1	0	0	0	13	1	3	0	6	0	0	3	23	0	0	2	3	0
	19	0	0	1	3	0	0	0	0	12	2	0	0	1	1	0	11	0	0	0	2	0	0
	0	2	0	0	7	0	0	0	0	3	1	0	1	1	0	0	0	0	8	18	0	0	0
	22	0	0	0	0	0	0	0	0	9	12	0	3	0	0	0	12	0	19	0	0	0	0
	1	0	15	1	0	0	0	0	0	2	2	8	0	0	0	0	3	0	23	3	0	0	0
	0	0	0	0	0	9	0	0	0	0	16	0	1	0	0	0	16	0	15	0	1	0	0
	0	0	10	0	3	0	0	0	0	1	2	0	0	0	0	0	4	1	1	11	0	0	0
	0	0	0	2	1	0	0	0	0	1	7	0	1	0	0	0	0	0	3	9	3	2	0
	0	11	2	0	3	5	0	0	0	5	14	0	0	0	0	0	3	0	0	1	0	0	0
	36	29	1	0	3	0	0	0	0	0	17	0	0	1	1	0	14	1	2	8	1	0	0
	0	19	21	0	1	0	0	0	0	9	8	0	4	1	0	0	22	0	1	7	1	0	1
	0	20	29	0	0	0	0	0	0	2	10	1	0	0	0	0	1	14	0	0	0	0	1
	12	0	19	0	0	0	0	0	0	0	0	0	0	0	0	0	0	11	0	0	1	0	1
	15	0	0	0	4	0	0	0	0	0	0	2	0	0	0	0	21	1	0	0	0	3	0
	14	22	1	0	0	0	0	0	0	24	0	0	0	1	0	0	0	1	0	1	0	0	1
	0	19	0	0	3	0	0	0	0	1	0	0	0	1	0	0	0	11	0	0	0	0	0
	20	29	17	0	1	0	0	0	0	0	10	1	0	0	0	0	0	0	0	1	1	2	0
	2	0	2	0	3	1	0	0	0	0	30	3	1	0	0	0	13	41	0	4	1	0	0
	31	16	0	0	3	3	0	0	0	0	0	0	0	0	0	0	1	0	0	1	0	0	0
	0	46	0	2	0	0	0	0	0	11	1	0	0	0	0	1	6	1	0	2	0	0	1
	11	30	4	0	1	0	0	0	0	14	1	0	11	0	0	0	0	1	0	0	0	2	0
	1	19	17	0	0	0	0	0	0	3	1	0	0	0	1	2	3	1	1	0	0	0	0
	12	25	1	0	2	3	0	0	0	12	0	7	3	0	0	1	0	0	1	0	0	0	0
	18	12	0	0	0	0	0	0	0	0	5	1	4	0	0	0	21	0	0	13	0	0	0
	0	11	1	0	0	1	0	0	0	9	19	1	4	0	0	0	3	0	2	13	0	0	0
	19	24	7	1	4	0	0	0	2	0	2	4	11	0	0	0	1	4	0	3	0	0	0
	2	26	18	1	3	2	0	0	0	0	0	0	3	0	0	0	0	0	0	1	2	0	0
	1	15	0	0	2	2	0	0	0	0	9	1	4	2	0	0	5	22	1	0	0	0	0
	1	1	0	0	1	1	0	0	0	0	16	0	0	1	0	0	0	0	5	13	0	1	0
	15	0	2	0	2	2	0	0	1	1	3	15	0	0	0	0	0	0	3	1	0	0	0
	0	0	0	0	0	0	0	0	0	2	1	5	4	0	0	0	16	0	7	0	0	0	0
	1	1	14	0	1	0	0	0	0	0	1	0	0	0	0	0	1	1	27	0	0	0	1
	14	8	0	0	0	1	0	0	0	0	22	21	1	1	0	0	12	1	1	14	0	0	0
	0	2	2	1	0	1	0	0	0	0	0	2	0	2	0	0	0	15	0	1	3	2	0
	0	4	0	0	1	2	0	0	0	0	0	16	0	0	0	0	0	1	1	3	0	0	0
	6	14	0	1	1	0	0	0	0	0	10	0	5	0	0	0	17	1	0	0	0	0	0
	16	1	0	1	0	0	0	0	0	0	5	4	1	0	0	0	0	0	14	0	0	5	0
	0	0	16	5	1	0	0	0	0	0	11	0	0	0	0	0	3	22	24	0	0	1	0
	1	1	24	0	0	3	0	0	0	1	0	15	4	0	0	0	21	3	0	12	2	0	0
	9	1	0	0	2	1	0	0	0	16	12	3	9	0	0	0	0	1	12	4	3	0	0
	14	11	0	3	0	0	0	0	0	1	0	1	0	0	0	1	2	1	0	1	3	0	0
	6	20	20	0	0	0	0	0	0	0	1	3	0	0	0	0	14	10	2	0	6	0	0
	16	0	21	0	1	1	0	0	0	1	0	1	1	0	0	2	9	2	1	1	0	0	0
	23	0	0	1	0	0	0	0	0	0	2	2	0	0	0	0	0	1	2	6	1	0	0
	0	12	15	0	3	5	0	0	0	8	1	1	0	0	1	0	36	0	0	0	0	0	1
	12	3	0	1	4	1	0	0	0	2	0	3	11	0	0	0	16	0	1	16	10	1	0
	21	0	1	0	2	2	0	1	0	0	2	12	0	0	0	0	25	1	0	1	0	0	2
	3	16	0	0	0	4	0	0	0	4	0	4	3	0	0	0	0	0	1	0	1	0	0
	33	26	1	3	0	0	0	0	0	0	0	15	8	1	1	0	0	0	15	9	0	0	0
	13	0	16	0	0	0	0	0	0	4	0	0	12	0	0	0	0	0	0	4	0	1	1
	8	6	0	2	5	2	0	0	0	1	2	26	0	0	0	0	0	0	0	0	0	1	2
	15	0	2	1	1	9	0	0	0	0	0	19	4	0	0	1	0	38	0	0	0	0	0
	0	18	10	1	0	0	0	0	0	7	1	1	1	0	0	0	27	33	25	3	0	1	0
		20	9	0	3	0	0	0	0	5	0	1	1	0	0	0	4	0	0	1	1	0	0
		0	0	1	1	1	0	0	0		1	0	5	0	0	0	12	0	3	6	1	0	1
		20	10	2	2	5	0	0	0		0	1	1	0	0	0	0	0	16	2	0	0	0
		25	1	1	2	1	0	0	0		3	4	0	2	0	0	0	24	22	0	0	0	0
		0	2	1	0	8	0	0	0		0	1	1	0	0	1	26	0	31	0	0	1	0
		15	0	2	1	0	0	0	0		0	14	0	0	0	0	0	0	0	0	0	0	0
		2	0	0	1	0	0	0	0		5	8	0	0	0	0	2	20	0	0	1	2	0
		11	0	0	0	0	1	0	0		0	1	0	0	0	0	2	28	29	3	0	0	0
		3	1	1	0	0	0	0	0		0	1	0	0	0	0	0	0	0	2	1	0	0
		0	0	0	4	0	0	0	0		0	4	0	0	0	2	0	10	26	1	1	0	2
		20	15	1	2	0	0	0	0		4	3	1	0	0	0	2	0	1	0	0	0	0
		0	0	2	1	1	0	0	0		0	1	0	0	0	3	18	0	19	0	0	0	0
		7	13	0	1	2	0	0	0		3	1	0	5	0	0	1	0	17	2	0	0	0
		13	0	3	3	0	0	0	0		5	1	0	0	0	0	0	1	8	1	0	0	0
		3	6	1	0	1	0	0	0		0	0	0	1	0	0	0	0	1	0	0	0	0
		24	5	0	0	7	0	0	0		1	0	0	1	0	1	1	15	0	0	1	0	2
		15	0	0	0	0	0	0	0		0	0	2	7	0	1	0	1	0	0	0	0	0
		0	0	0	0	2	1	0	0		5	1	1	2	0	0	19	0	0	0	0	0	0
		19	0	0	0	0	0	0	0		27	1	0	6	0	0	22	0	17	1	3	0	0
		0	0	0	0	1	0	0	0		1	0	4	1	0	1	2	0	0	1	3	0	0
		1	1	0	0	1	0	0	0		0	15	0	1	0	0	0	5	0	0	1	0	0
		1	0	0	2	0	0	0	0		10	5	0	0	0	0	2	1	0	0	0	0	1
		0	0	0	0	7	0	0	0		5	13	0	0	0	0	1	0	0	2	0	0	0
		0	2	0	2	0	0	0	0		0	24	1	0	0	0	0	6	2	0	0	0	2
		4	0	0	0	3	0	0	0		0	0	0	0	0	0	28	0	0	0	0	0	0
		0	0	1	0	2	0	0	0		0	10	0	0	0	0	15	7	2	0	0	0	1
		1	14	0	0	0	0	0	0		0	0	0	0	0	0	0	3	1	1	1	0	0
		20	0	0	0	2	0	0	0		0	15	0	1	0	0	1	0	0	0	0	0	1
		0	2	0	1	0	0	0	0		2	2	5	1	0	0	1	0	1	0	0	0	1
		6	2	0	3	7	0	0	0		0	19	0	0	0	4	2	0	1	1	0	0	1
		0	7	1	0	5	0	0	0		8	2	3	0	0	0	0	0	14	1	0	0	0
		0	2	2	1	0	0	0	0		0	2	0	0	1	0	1	0	15	0	0	0	0
		19	10	2	1	1	0	0	0		16	1	0	1	1	0	2	5	0	0	1	0	0
		0	2	0	1	0	0	0	0		1	1	0	1	0	0	26	0	2	0	0	0	0
		6	3	0	0	0	0	0	0		19	11	5	0	0	0	0	0	0	0	0	0	0
		0	1		3	0	0	0	0		17	1	8	0	0	0	1	0	2	3	0	3	1
		0	4		0	0	0	0	0		12	1	5	0	0	0	2	0	0	0	1	0	0
		0	2		0	7	0	0	0		2	0	8	0	0	0	2	0	0	0	0	2	0
		0	0		2	0	0	0	0		1	1	0	0	0	0	2	20	20	0	0	2	1
			0		2	0	0	0	0		33	0	2	0	0	0	0	0	1	8	2	0	0
			10		2	0	0	0	0		15	2	2	0	0	0	0	0	0	0	0	0	0
			22		1	0	0	0	0		7	9	0	0	0	0	18	1	12	1	0	0	0
			1		2	0	0	0	0		0	14	1	0	0	0	0	30	6	0	0	0	0
			0		2	0	0	0	0		1	0	4	0	0	0	4	1	0	0	0	0	0
			0		3	2	0	0	0		12	27	2	0	0	0	0	0	17	0	0	0	0
			0		1	0	0	0	0		10	15	0	2	1	0	13	0	0	0	0	0	0
			1		0	0	0	0	0		12	0	0	1	0	0	0	1	1	0	3	0	0
			18		0	0	1	0	0		19	0	0	0	0	0	4	10	1	0	0	0	0
			0		2	10	0	0	0		0	3	0	0	0	0	0	1	1	9	0	0	0
			12		0	1	0	0	0		12	0	3	0	0	0	29	2	15	14	0	0	0
			2		5	0	0	0	0		0	0	1	1	0	0	0	9	1	0	0	0	0
			11		0	3	0	0	0		1	22	0	2	0	0	0	17	0	15	0	2	0
			20		0	7	0	0	0		10	0	4	0	0	0	13	0	1	0	0	0	1
			0		1	5	0	0	0		3	1	10	0	0	0	1	0	0	0	1	0	1
			0		1	0	0	0	0		0	10	4	0	0	0	0	1	3	0	0	0	0
			1		3	1	0	0	0		1	0	0	0	0	0	0	0	22	6	0	0	1
			8		0	0	0	0	0		0	0	0	0	0	0	1	0	26	1	1	0	2
			9		0	4	0	0	0		15	17	0	0	0	0	1	2	0	3	0	1	0
			12		8	0	0	0	0		11	0	1	0	0	1	23	0	0	0	0	0	0
			18		0	5	0	0	0		10	1	0	0	0	0	0	0	18	0	0	0	0
			27		0	7	0	0	0		15	20	2	0	0	0	25	0	7	11	0	0	0
			0		1	4	0	0	0		0	16	4	0	1	0	0	3	6	0	0	0	0
			0		0	2	0	0	0		6	0	7	0	0	0	21	0	2	0	2	0	0
			16		1	4	0	0	0		0	0	0	0	0	0	26	0	2	1	0	0	0
			0		0	0	0	0	0		10	4	8	0	0	0	19	0	16	0	0	0	1
			0		0	1	0	0	0		6	0	0	0	0	0	13	0	0	0	0	4	0
			20		3	0	0	1	1		0	0	5	1	0	0	23	22	15	0	0	0	0
			20		0	0	0	0	0		4	0	0	0	0	0	23	12	1	0	0	0	0
			20		0	6	0	0	0		22	8	0	0	0	1	1	0	2	0	0	0	0
			16		1	0	0	0	0		0	0	1	0	1	0	0	10	13	1	5	0	0
			0		0	0	0	0	0		0	16	1		0	0	15	0	0	0	0	1	0
			20		0	4	0	0	0		0	0	1		0	0	31	0	3	1	0	0	0
			0		0	0	0	0	0		12	0	0		1	0	20	1	1	1	0	0	1
			0		0	0	0	0	0		0	0	0		0	0	2	0	7	0	0	0	0
			0		0	0	0	0	0		1	0	1		0	0	0	0	0	0	0	0	0
			18		1	5	0	0	0		0	0	3		0	0		5	0	1	0	0	0
			0		1	4	0	0	0		0	5	1		2	0		2	0	8	0	0	0
			0		3	0	0	0	0		1	0	3		0	0		0	0	8	1	0	0
			12		4	0	0	0	0		1	1	0		0	0		0	0	2	0	0	1
			0		1	5	0	0	0		0	12	1		1	0		11	21	3	0	0	0
			0		2	0	0	0	0		0	0	6		0	0		0	15	2	0	3	0
			0		0	1	0	0	0		0	1	0		0	0		1	2	0	4	1	1
			0		2	0	0	0	0			10	0		0	0		0	2	0	1	0	0
			17		2	1	0	0	0			0	0		0	0			4	0	0	0	0
			0		2	6	0	0	0			0	1		0	0			3	0	0	0	0
			0		0	4	0	0	0			0	1		0	0			3	1	0	2	2
			15		0	0	0	0	0			0	0		0	0			6	9	0	0	0
			0		0	2		0	0			0	1		0	0			0	1	1	0	0
			0		0	0		0	0			0	0		0	0			2	1	0	0	0
			1		3	0		0	0			1	7		0	0			6	0	0	0	0
			0		2	5		0	0			0	0		0	0			5	0	0	0	0
			0		0	1		0	0			1	0		0	0			5	12	0	0	0
			1		2	0		0	0			0	10		0	0			0	2	0	4	0
			0		3	2		0	0			0	12		0	0			7	0	0	0	0
			1		4	4		0	0			0	0		0	0			0	6	2	0	0
			3		1	0		0	0			12	11		0	0			0	13	0	0	0
			0		1	1		0	0			0	6		1	0			0	0		0	0
			1		0	0		0	0			0	0		0	0			0	0		0	0
			0		0	0		0	0			0	7		0	0			18	12		0	0
			0		3	6		0	0			18	3		0	0			23	1		0	0
			1		7	6		0	0			1	11		0	0			0	1		0	0
			10		1	0		0	0			0	0		0	0			11	1		2	0
			0		0	0		0	0			0	0		0	2			0	0		0	0
			0		0	3		0	0			1	0		0	0			3	1		0	0
			0		2	0		0	0			0	11		0	1				1		0	0
			0		4	0		0	0			1	0		0	1				3		0	0
			0		0	1		0	0			0	0		0	0				0		0	0
			29		0	13		0	0			5	1		0	0				10		3	0
			2		4	3		0	0			0	0		0	0				3		0	0
			0		3	6		0	0			0	9		0	0				0		0	0
			0		0	1		0	0			3	0		0	0				3		1	0
			18		0	1		0	0			24	0		0	0				1		0	0
			21		0	1		0	0			0	0		0	0				1		2	0
			0		0	9		0	0			0	0		0	0				7		0	0
			0			0		0	0			9	0		0	0				1		0	0
			12			4		0	0			0	1		0	0				0		0	0
			0			0		0	0			0	2		0	0				2		0	1
			1			2		0	0			0	0		0	0				0		0	0
			0			2		0	0			1	0		0	0				1		0	0
			0			2		0	0			0	8		0	0				0		0	0
			22			8		0	0			29	2		0	0				6		0	1
			0			4		0	0			25	0		0	0				7		0	0
			0			0		0	0				0		0	0				0		0	1
			1			4		0	0				6		0	0				1		1	0
			2			0		0	0				11		0	2				1		0	0
			0			3		0	0				11		0	0				0		0	1
			0			2		0	0				0		0	0				0		0	0
			1			0		0	0				0		0	0				1		2	0
			26			14		0	0				0		0	0				0		0	0
			2			0		0	0				0		0	0				12		0	0
			4			0		0	0				12		0	0				0		0	0
			21			5		0	0				0		0	0				0		3	0
			0			0		0	0				4		0	0				15		0	0
			0			0		0	0				0		2	0				8		7	0
			20			4		0	0				9		1	0				1		0	0
			29			0		0	0				0		0	0				0			0
			0			4		0	0				1		1	0				1			0
			0			5		0	0				0		0	0				8			0
			0			1		0	0				0		0	0				1			0
			0			0		0	0				11		0	0				0			0
			0			0		0	0				0		0	0				12			0
			0			0		0	0				1		0	0				20			0
			0			0		0	0				1		0	0				0			0
			6			0		0	0				8		0	0				13			0
			32			0		0	0				19		0	0				1			0
			0			2		0	0				8		0	0				1			0
			2			0		0	0				0		0	0				0			0
			1			0		0	0				1		0	0				1			1
			1			7		0	0				9		0	0				1			0
			0			8		0	0				6		0	0				0			0
			2			10		0	0				0		0	0				0			2
			18			1		0	0				6		0	1				4			0
			23			1		0	0				3		0	0				0			0
			2			9		0	0				5		1	0				2			0
			0			9		0	0				2		0	0				1			0
			0			0		0	0				7		0	0				11			0
			2			0		0	0				1		0	0				0			0
			28			2		0	0				1		0	0				1			0
			0			0		0	0				1		0	0				14			0
			0			4		0	0				0		0	0				6			0
			1			1		0	0				0		1	0				0			0
			4			2		0	0				2		0	0				0			0
			0			0		0	0				0		0	0				0			0
			0			1		0	0				0		0	0				0			0
			1			0		0	0				6		0	0				6			0
			19			0		0	0				2		0	0				0			0
			1			0		0	0				9		0	0				1			0
			5			0		0	0				0		0	0				10			0
			0			0		0	0				0		0	0				0			0
			9			0		0	0				0		0	0				0			0
			5			2		0	0				0		0	0				5			0
			1			1		0	1				0		0	0				0			0
			18			0		0	0				0		0	0				5			0
			0			5		0	0				0		0					3			1
			3			1		0	0				0		0					0			0
			0			0		0	0				0		0					0			0
			5			1		0	0				3		0					0			0
			0			1		0	0				8		0					4			0
			0			0		0	0				0		0					0			0
			1			0		0	0				0		0					0			0
			10			0		0	0				2		0					1			0
			14			1		0	0				0		0					2			0
			0			1		0	0				6		0					0			0
			0			1		0	0				0		0					3			0
			0			0		0	0				3		0					1			0
			0			0		0	0				0		0					0			0
			0					0	0				0		0					0			0
			1					0	0				0		0					4			0
			32					0	0				4		0					0			0
			0					0	0				0		0					0			0
			0					0	0				6		0					0			0
			17					0	0				0		0					1			0
			0					0	0				0		0					11			2
			0					1	0				0		0					0			1
			11					0	0				0		1					0			0
			5					1	0				0		0					9			0
			28					0	0						0					0			3
			27					0	0						0					1			0
			0					0	0						0					4			0
			5					0	0						0					0			2
			14					0	0											0			0
			0					0	0											1			1
			1					0	0											0			0
			0					0	0											1			0
			20					0	0											1			0
			0					0	0											2			0
			1					0	0											0			0
			26					0	0											0			2
			1					0	0											0			2
			7					0	0											0			0
			28					0	1											0			0
			0					0	0											1			0
			0					0	0											0			1
			4					0	0											3			2
			0					0	0											1			0
			19					0	0											0			0
			8					0	0											8			0
			23					0	0											2			0
			0					0	0											0			0
			27					0	0											0			0
			16					0	0											0			0
			0					0	1											4			2
			0					0	0											0			1
			20						0											0			0
			0						0														0
			12						0														0
			19						0														1
			1						0														0
			0						0														0
			6						0														0
			2						0														0
			19						0														0
			1						0														0
			0						0														0
			1						0														0
			0						0														0
			0						0														0
			6						0														0
									0														0
									0														2
									0														0
									0														0
									0														0
									0														1
									0														0
									0														0
									0														0
									0														0
									0														0
									0														0
																							0
																							0
																							0
																							0
																							0
																							0
																							0
																							0
																							0
																							1
																							0
																							0
																							0
																							0
																							0
																							0
																							0
																							0
																							0
																							0
																							0
																							0
																							0
																							0
																							0
																							0
																							0
																							0
																							2
																							0
																							0
																							0
																							0
																							0
																							2
																							1
																							0
																							0
																							0
																							0
																							1
																							0
																							0
																							1
																							0
																							0
																							0
																							0
																							0
																							0
																							0
																							0
																							0
																							0
																							0
																							0
																							0
																							0
																							0
																							1
																							0
																							0
																							0
																							0

## Sheet: Fig.S3E
	# foci/cell (2-3 independent experiments)
	siCTL					siSDE2			siTIM
	TIM-EdU			anti-TIM only		TIM-EdU			TIM-EdU
	Repl. A	Repl. B	Repl. C	Repl. A	Repl. B	Repl. A	Repl. B	Repl. C	Repl. A	Repl. B	Repl. C		Number of PLA EdU-TIM foci/cells => Mann-Whitney rank sum test
	0	2	0	0	0	0	0	0	0	0	0		siCTL vs. siSDE2		p<0.0001	****
	0	1	0	1	0	1	0	0	0	1	0		siCTL vs. siTIM		p<0.0001	****
	1	0	0	0	0	0	0	0	0	0	0		siCTL vs. negPLA		p<0.0001	****
	0	1	2	0	0	0	4	0	0	0	0
	0	0	0	0	0	0	0	0	0	0	0
	0	4	0	0	0	0	0	0	0	0	0
	0	0	0	0	0	0	0	0	1	0	0
	0	0	0	0	0	0	0	0	0	0	0
	0	0	1	0	0	0	0	0	0	0	0
	1	1	0	0	0	0	0	0	0	0	0
	0	0	0	0	0	0	0	0	0	1	0
	0	3	0	0	0	0	0	1	0	0	0
	0	0	0	0	0	2	0	0	0	0	0
	0	2	0	0	0	0	0	0	0	0	0
	0	0	1	0	0	0	1	0	0	0	0
	0	1	0	0	1	0	0	0	0	0	0
	0	0	2	0	0	0	0	4	0	0	0
	1	2	0	0	0	1	0	0	0	0	0
	0	0	0	0	0	0	0	0	0	0	0
	0	0	1	0	0	0	0	0	0	0	1
	0	3	0	0	0	0	0	0	0	0	0
	0	0	0	0	0	0	0	0	0	0	0
	0	0	3	0	0	0	0	1	0	0	0
	1	0	0	0	0	0	0	0	0	0	1
	0	0	0	0	0	0	1	0	0	0	0
	0	1	0	0	0	0	0	2	0	0	0
	0	0	0	0	0	0	0	2	0	0	0
	0	0	0	0	0	0	0	0	0	1	0
	2	1	0	0	0	0	2	0	0	2	0
	0	0	0	0	1	0	0	3	0	0	0
	0	2	0	0	0	0	0	0	0	1	0
	0	0	1	0	0	0	0	0	0	0	0
	0	0	2	0	0	0	2	0	0	0	0
	0	0	0	0	0	0	0	1	0	0	0
	0	1	2	0	0	0	0	0	0	0	0
	0	0	0	0	0	0	0	0	0	0	0
	0	2	0	0	0	0	0	0	0	0	0
	0	0	0	0	0	0	0	0	0	0	0
	1	3	1	0	0	2	0	0	0	0	0
	0	2	2	0	0	0	2	0	0	0	0
	0	3	0	0	0	0	1	0	0	0	0
	0	2	1	0	0	0	0	0	0	0	0
	0	0	0	0	0	0	0	0	0	0	0
	1	1	2	0	0	0	0	0	0	0	0
	4	0	0	0	0	0	0	0	0	0	0
	0	0	1	0	0	0	0	0	0	0	0
	2	1	0	0	0	0	0	0	0	1	0
	0	1	1	0	0	0	2	0	0	0	0
	0	0	0	0	0	0	3	0	0	0	0
	0	3	0	0	0	0	0	0	0	0	1
	3	0	1	0	0	0	0	0	0	0	2
	0	1	0	0	0	0	0	1	0	0	0
	0	0	1	0	0	0	0	0	0	0	0
	0	1	0	0	0	0	0	0	0	0	0
	0	0	0	0	0	0	0	0	1	1	0
	0	0	0	0	0	0	0	1	0	0	5
	0	2	2	0	0	0	0	0	0	0	1
	0	2	0	0	0	1	1	0	0	0	0
	0	1	0	0	0	0	0	3	0	0	0
	1	0	0	0	0	0	0	0	0	0	1
	1	0	7	0	0	0	1	1	0	0	1
	2	1	0	0	0	0	0	2	0	0	0
	0	0	0	0	0	0	0	0	0	0	3
	0	1	0	0	1	0	0	0	0	0	0
	0	1	0	0	0	0	0	0	0	0	1
	0	2	2	0	0	0	0	0	0	0	0
	1	0	1	0	0	0	0	0	0	1	0
	1	0	0	0	1	0	0	0	0	0	1
	0	1	0	0	0	0	0	0	0	0	0
	0	0	1	0	0	0	1	0	2	0	0
	0	0	2	0	0	0	1	0	0	0	2
	2	1	2	0	0	1	0	0	0	0	0
	1	1	4	0	0	1	3	0	0	0	0
	0	0	1	0	0	0	0	0	0	0	1
	0	0	0	0	0	1	0	0	0	1	0
	2	1	0	0	0	0	0	0	0	0	1
	0	2	3	0	0	1	0	0	0	0	0
	0	0	0	0	0	0	0	0	0	0	0
	2	0	0	0	0	0	0	0	0	0	0
	3	0	1	0	0	0	1	0	0	0	0
	0	0	2	0	0	0	0	0	0	0	0
	1	2	1	0	0	0	1	0	0	0	0
	1	4	2	0	0	0	2	0	0	0	0
	2	1	1	0	0	0	0	0	0	0	0
	0	0	3	1	0	1	0	0	0	0	0
	0	0	2	0	0	0	0	0	0	0	0
	0	0	0	0	0	0	0	0	0	0	0
	0	0	1	0	0	0	1	0	0	0	0
	1	0	0	0	0	0	0	0	0	0	0
	0	0	0	0	0	0	2	4	0	0	0
	0	1	0	0	0	0	0	0	0	0	1
	0	0	0	0	0	0	1	0	0	1	0
	0	0	0	0	0	0	2	0	0	0	0
	3	0	0	0	0	0	0	0	0	0	0
	0	0	0	0	0	0	0	0	0	0	0
	3	3	0	0	0	0	0	0	0	0	0
	1	0	0	0	0	0	0	0	0	0	0
	1	0	0	0	0	0	0	0	0	0	0
	1	4	1	0	0	0	0	0	0	0	0
	1	1	2	0	0	1	0	0	0	0	0
	0	0	0	0	0	0	0	0	0	0	0
	0	0	0	1	0	0	0	0	0	0	0
	0	0	0	0	0	1	1	0	1	0	1
	0	0	0	0	0	2	0	0	0	0	0
	1	0	5	0	0	0	0	0	0	0	0
	0	0	1	0	0	0	0	0	0	0	0
	1	0	0	0	0	0	0	0	0	0	0
	0	0	2	0	0	0	0	0	0	0	0
	0	1	0	0	1	1	0	0	0	0	1
	2	0	0	0	0	0	0	2	0	0	0
	0	1	0	0	0	0	0	0	0	0	0
	0	0	0	0	0	0	0	0	1	0	0
	0	0	0	0	0	0	0	0	0	0	0
	0	1	0	0	0	1	0	0	0	0	0
	0	0	0	0	0	0	0	0	0	0	0
	0	0	0	0	0	1	0	0	0	0	0
	0	0	0	0	0	0	0	2	0	0	0
	0	1	0	0	0	0	0	0	0	0	0
	0	0	0	0	0	0	0	0	0	0	0
	1	0	0	0	0	0	0	1	0	0	0
	0	1	2	0	0	0	0	3	0	0	0
	0	0	1	0	0	0	3	1	0	0	0
	0	0	0	0	0	0	5	0	0	0	0
	0	0	1	0	0	0	0	0	0	0	0
	0	1	0	0	0	0	0	0	0	0	0
	1	1	1	0	0	0	0	0	0	0	0
	1	0	3	0	0	0	0	0	0	0	0
	0	1	0	0	0	2	0	0	0	1	0
	1	0	1	0	0	0	0	0	0	0	0
	0	4	0	0	0	0	0	2	0	0	0
	0	0	0	0	0	1	2	0	0	0	0
	0	3	5	0	0	0	0	5	1	0	0
	0	0	0	0	0	0	0	3	0	0	0
	0	0	0	0	0	0	1	0	0	1	0
	1	0	2	0	0	0	0	0	0	0	0
	0	0	0	0	0	0	0	0	0	0	0
	0	2	0	0	0	0	0	0	0	0	0
	0	0	0	0	0	1	0	0	0	0	0
	0	0	0	0	0	0	0	0	0	0	0
	0	1	0	0	0	0	1	2	0	0	0
	0	0	0	0	0	0	0	0	0	0	1
	0	0	0	0	0	0	0	0	0	0	0
	0	0	0	0	0	1	0	0	0	2	0
	0	0	1	0	0	0	0	0	0	0	0
	0	1	0	0	0	1	0	0	0	0	0
	0	0	0	0	0	0	2	2	0	0	0
	0	2	0	0	0	0	0	4	0	0	0
	0	0	0	0	0	1	1	0	0	2	0
	1	0	0	0	0	0	1	0	0	0	0
	1	0	0	0	0	0	2	0	0	0	0
	0	0	0	0	0	0	0	0	0	0	0
	2	0	0	0	0	0	0	0	0	0	0
	0	1	0	0	0	0	0	0	0	0	0
	0	0	2	0	0	0	0	0	0	3	2
	0	2	0	0	0	0	0	0	0	0	0
	0	1	0	0	0	0	0	2	0	0	1
	0	2	0	0	0	0	0	2	0	0	0
	0	0	1	1	0	0	0	0	1	1	0
	4	0	2	0	0	1	0	0	0	0	0
	0	1	0	0	0	0	0	0	0	0	1
	0	1	2	0	0	0	0	1	0	0	0
	2	0	1	0	0	0		0	0	1	0
	0	0	3	0	2	0		0	0	0	0
	0	0	0	0	0	0		0	0	0	1
	0	0	0	0	0	0		0	0	0	0
	4	1	0	0	0	0		0	0	0	1
	0	0	0	0	0	0		0	0	0	0
	0	0	0	0	0	0		0	0	0	1
	0	1	0	0	0	0		0	0	0	0
	0	0	3	0	0	0		0	0	0	0
	3	1	0	0	0	0		0	0	2	0
	2	0	0	0	0	0		0	0	0	0
	0	0	0	0	0	0		0	0	0	0
	0	0	0	0	0	0		0	0	0	0
	1	0	0	0	1	0		0	0	0	0
	0	2	1	0	0	1		0	0	0	0
	1	3	0	0	0	0		0	0	0	0
	1	1	0	0	0	0		0	0	0	1
	0	0	0	0	0	0		0	0	0	1
	0	0	0	0	0	0		1	0	0	0
	0	2	0	0	0	0		0	0	0	0
	0	0	0	0	0	0		0	0	0	0
	0	0	0	0	0	0		0	0	0	0
	0	0	1	0	0	0		0	0	0	0
	0	0	1	0	0	0		0	0	0	0
	1	0	0	0	0	0		0	0	0	0
	0	0	1	0	0	1		0	0	0	0
	1	0	0	0	0	0		0	0	0	0
	0	0	0	0	0	0		0	0	0	0
	0	4	0	0	0	0		0	2	0	0
	0	2	1	0	1	0		0	0	0	0
	0	0	1	0	0	0		0	0	0	0
	1	0	0	0	0	0		0	0	0	0
	0	1	0	0	0	1		0	1	0	0
	0	3	1	0	0	0		0	0	0	0
	0	0	1	0	1	0		0	0	0	0
	0	2	5	0	0	0		1	0	1	0
	0	3	2		0	0		1	0	0	0
	1	1	2		0	1		0	0	0	0
	0	0	0		0	1		0	0	0	0
	1	1	3		0	0		1	1	2	0
	0	0	2		0	1		0	0	0	0
	0	0	0		0	1		1	0	0	0
	1	0	0		0	1		0	0	0	0
	0	1	0		0	1		0	0	1	0
	0	0	0		0	0		0	0	0	0
	0	2	1		0	0		0	0	0	0
	0	0	0		0	0		1	1	0	0
	0	0	0		0	0		0	0	0	0
	0	0	0		0	1		0	0	0	0
	0	1	0		0	0		1	0	0	0
	0	2	0		0			1	0	0	0
	0	0	0		0			0	0	0	0
	0	1	1		0			0	1	0	0
	0		0		1			0	0	0	0
	0		0		0			0	0	0	0
	0		0		0			0	0	0	0
	2		0		0			0	1	0	0
	0		0		0			2	0	0	0
	0		2		0			0	0		0
	0		0		0			1	1		0
	0		0		0			1	0		0
	0		2		0			5	0		0
	2		0		0			2	0		0
	0		1		0			0	0		0
	0		0		0			1	0		0
	0		0		1			0	0		0
	0		0		0			0	0		0
	0		2		0			1	0		0
	0		0		0			0	0		0
	0		0		0			0	0		0
	0		0		0			0	0		0
	0		0		0			0	0		0
	6		0		0			0	0		0
	0		0		0			0	0		0
	1		0		0			0	0		0
	1		0		0			0	0		0
	0		2		0			0	0		0
	0		0		0			0	1		0
	0		0		0			0	0		0
	3		0		0			1	0		0
	2		1		0			4	0		0
	0		0		0			0	0		0
	0		0		0			0	0		0
	1		1		0			0	0		0
	0		1		0			0	0		0
	1		0		0			0	0		1
	2		0		0			0	0		0
	0		0		0			0	0		2
	0		1		0			0	1		0
	0		0		0			0	0		1
	0		0		0			0	0		0
	0		0		0			0	0		0
	2		2		0			0	0		0
	2		0		0			0	0		2
	2		0		0			0	0		0
	4		3		0			0	0		0
	0		0		0			0	0		0
	0		2		0			0	0		0
	0		0		0			0	0		0
	2		0		1			0	0		0
	1		2		0			0	1		0
	4		0		0			0	0		0
	0		0		0			0	1		0
	0		1		0			3	0		0
	0		0		0			0	0		0
	2		0		0			0	0		0
	0		0		0			0	0		2
	0		2		0			0	0		0
	2		2		0			0	0		0
	2		0		0			0	0		2
	0		0		0			0	0		0
	0		0		0			2	0		2
	1		4		0			0	0		0
	1		0		0			1	0		1
	0		0		0			0	0		1
	1		0		0			0	0		0
	1		0		0			0	0		0
	0		0		0			1	1		0
	0		0		0			0	0		0
	0		1		0			0	0		0
	0		0		0			0	0		0
	2		1		0			0	0		0
	0		2		0			0	0		0
	0		0		0			0	2		0
	1		2		0			0	0		0
	2		0		0			0	0		0
	2		2		0			1	0		0
	0		0		0			0	0		0
	2		0		0			0	0		0
	0		0		0			0	0		2
	1		0		0			0	0		0
	0		0		0			0	0		0
	0		1		0			0	0		0
	1		0		0			0	0		0
	2		2		0			0	0		0
	1		1		0			0	0		0
	0		1		0			0	0		0
	0		2		0			0	0		0
	0		0		0			0	0		0
	0		0		0			1	0		0
	0		0		0			2	0		0
	0		2		0			3	0		3
	0		0		0			0	0		0
	0		0		0			0	0		0
	0		0		0			0	0		0
	0		4		0			0	0		0
			1		0			0	0		0
			0		0			0	0		0
			0		0			0	0		1
			0		0			0	0		0
			0		0			0	0		1
			1		0			0	0		0
			0		0			0	0		0
			0		0			0	0		0
			2		0			0	0		0
			0		0			0	1		0
			0		0			0	0		0
			0		0			0	0		0
			0		0			0	0		0
			1		0			0	0		0
			0		0			0	0		0
			3		0			0	0		0
			1		0			0	0		0
			0		0			0	1		0
			0		0			0	0		0
			1		0			0	0		0
			1		0			2	0		0
			2		0			0	0		0
			0		0			3	0		0
			0		0			0	0		0
			0		1			0	0		0
			0		1			0	0		0
			0		0			0	0		0
			0		0			1	0		0
			3		0			0	0		0
			2		0			0	0		0
			1		0			1	0		0
			3		0			1	0		0
			2		0			0	0		0
			0		0			0	0		0
			0		0			0	0		0
			0		0			0	0		1
			0		0			5	0		1
			0		1			0	0		0
			0		0			0	0		0
			0		0			0	0		1
			0		0			0	0		0
			0		1			1	0		0
			0		0			0	0		0
			0		0			0	0		0
			0		0			0	0		0
			0		0			0	0		1
			0		0			1	0		0
			0		0			0	0		0
			2		0			0	0		0
			3		0			0	0		1
			0		0			0	0		0
			0		0			0	0		0
			0		0			0	0		0
			0		0			0	0		0
			0		0			0	0		0
			0		0			1	0		1
			2		1			0	0		0
			0		0			0	0		0
			0		0			0	1		0
			0		0			0	0		0
			3		0			0	0		0
			0		0			0	0		0
			4		0			2	1		0
			2		0			0	0		2
			0		0			0	0		2
			1		0			0	0		1
			1		0			1	0		0
			0		0			3	0		0
			3		0			0	1		0
			4		0			0	0		0
			2		0			0	0		0
			5		0			2	1		2
			1		1			0	0		0
			5		0			0	0		0
			1		0			0	0		0
			0		1			0	0		0
			2		0			0	0		0
			1		0			0	0		2
			0		0			0	0		0
			0		0			0	0		0
			0		0			0	0		1
			0		0			0	0		0
			0		0			0	0		1
			0		0			0	0		0
			0		0			0	0		0
			1		0			0	0		0
			0		0			0	0		2
			1		0			1	0		0
			0		0			2	0		0
			0		0			1	0		0
			0		0			0	0		0
			1		0			0	0		0
			1		0			0	0		0
			1		0			0	0		0
			0		0			0	0		0
			0		0			0	0		0
			4		0			0	0		0
			5		0			0			0
			3		0			0			0
			0		0			2			0
			1		0			1			0
			1		0			0			0
			4					1			0
			0								0
			0								0
			1								0
			4								0
			2								0
			0								0
			2								0
			3								0
			2								0
			0								0
			4								0
			0								0
			0								0
			4								0
			0								0
			1								0
			2
			1
			2
			0
			0
			0
			0
			0
			0
			0
			0
			1
			1
			0
			0
			1
			0
			1
			0
			0
			2
			2
			0
			2
			0
			0
			0
			0
			0
			0
			1
			1
			0
			0
			0
			1
			3
			0
			0
			0
			0
			3
			2
			0
			4
			0
			1
			0
			0
			1
			1
			0
			2
			1
			0
			0
			1
			0
			0
			0
			0
			0
			1
			1
			0
			1
			0
			1
			0
			1
			0
			2
			3
			4
			0
			0
			1
			3
			0
			2
			1
			0
			0
			0
			1
			3
			2
			0
			0
			0
			0
			0
			0
			0
			0
			0

## Sheet: Fig. S3F
	*EdU-EdU foci counts per cell are not accurate, but just used as positive vs. negative screening
	# foci/cell (2 independent experiments)
	Untreated						+HU 500uM 1h
	EdU-EdU*			MCM6-EdU			EdU-EdU*		MCM6-EdU
	Repl. A	Repl. B	Repl. C	Repl. A	Repl. B	Repl. C	Repl. A	Repl. B	Repl. A	Repl. B	Repl. C				EdU-EdU	MCM6-EdU
	5	2	6	0	0	0	1	0	1	0	0		untreated	replicate 1	67	38
	0	1	0	0	0	0	1	6	0	0	0			replicate 2	56	42
	6	2	18	0	0	6	1	2	0	0	0			replicate 3	66	35
	0	0	0	2	0	0	5	0	0	0	0		HU	replicate 1	60	19
	0	0	1	3	0	1	0	0	1	0	0			replicate 2	69	20
	6	3	1	0	1	0	7	26	0	0	0			replicate 3	-	31
	8	12	0	2	0	2	14	14	0	0	2		untreated	mean	63	38.3333
	2	0	16	1	0	0	16	0	0	0	0			STD.S	6.08276	3.51188
	23	13	0	0	0	1	0	14	0	0	0		HU	mean	64.5	23.3333
	6	9	6	1	1	0	2	8	3	0	2			STD.S	6.36396	6.65833
	0	0	10	0	0	0	3	0	3	0	0		Student t-test p=			0.0260225
	6	1	24	0	0	0	2	17	1	0	0					*
	1	0	0	1	0	0	1	0	2	0	0
	0	15	9	0	0	0	3	0	0	0	0
	3	0	13	1	0	0	1	0	0	1	0
	0	2	0	0	0	2	4	0	0	0	0
	34	1	0	2	1	0	1	23	0	0	0
	0	0	0	0	0	0	0	1	0	0	4
	0	7	0	1	0	0	5	0	1	0	0
	1	1	9	1	1	1	3	1	0	1	0
	44	0	0	0	0	5	0	0	0	0	0
	22	1	5	0	0	1	0	1	1	0	2
	0	0	2	0	0	2	0	19	0	0	0
	19	4	17	0	2	0	5	0	0	0	0
	0	0	4	0	0	0	1	0	0	1	1
	4	1	3	0	1	0	0	17	0	0	0
	35	0	0	1	0	0	6	0	0	0	0
	0	0	10	2	0	0	0	6	0	0	0
	20	2	11	4	0	1	3	9	0	0	0
	8	0	0	0	3	0	0	18	0	0	0
	20	0	0	0	0	1	2	21	0	0	0
	6	3	15	0	2	0	0	8	0	0	0
	5	0	10	4	0	0	0	22	2	0	2
	16	4	12	1	2	0	1	2	0	0	0
	21	0	12	0	0	0	2	11	3	0	2
	30	9	0	0	0	0	3	12	0	0	2
	11	5	15	0	0	1	1	13	0	0	1
	25	2	0	2	1	2	1	13	0	0	0
	12	4	0	0	2	0	3	6	0	0	0
	25	3	12	0	0	0	17	11	0	0	3
	10	0	0	1	0	0	0	0	0	0	0
	21	6	15	0	2	0	3	6	0	0	0
	1	1	0	2	2	1	10	14	0	0	1
	15	2	0	0	1	0	8	0	0	1	0
	0	0	0	0	0	0	1	0	0	0	1
	6	0	8	1	0	1	0	5	0	0	0
	20	0	13	0	0	0	1	13	0	0	1
	18	1	3	3	4	0	12	13	0	0	0
	24	3	9	1	0	0	9	0	0	0	0
	1	5	0	0	1	1	0	0	0	0	0
	2	0	0	0	1	0	0	24	0	0	0
	6	1	3	2	0	1	6	2	1	0	0
	0	4	0	2	0	0	0	0	0	1	0
	21	0	8	0	0	0	1	0	0	0	1
	10	0	0	0	2	0	0	8	0	0	0
	0	0	12	0	2	0	14	16	2	0	1
	1	10	0	0	3	0	1	1	0	0	4
	0	3	0	0	2	0	1	17	0	0	0
	17	6	14	0	1	0	0	0	0	0	1
	33	4	16	0	0	0	1	0	0	0	1
	0	14	8	0	4	0	10	10	0	0	0
	1	2	0	0	0	0	0	1	3	0	0
	0	8	0	0	0	1	0	20	0	0	0
	6	5	0	0	0	0	0	18	0	0	0
	15	0	6	0	1	0	0	3	0	0	0
	15	6	0	0	0	0	0	6	0	0	0
	29	0	16	2	1	0	0	11	0	0	1
	0	1	26	4	0	0	3	2	0	0	0
	43	0	11	0	0	0	1	0	0	0	1
	16	6	7	3	1	1	0	1	0	0	0
	5	8	0	1	0	2	0	0	0	0	0
	0	1	0	3	2	0	3	2	0	1	1
	18	7	9	4	0	0	17	0	0	0	0
	0	1	13	3	0	0	0	0	2	0	0
	28	0	0	0	0	0	0	0	1	0	0
	14	0	0	0	0	3	4	2	1	0	1
	0	4	2	0	4	3	4	9	2	0	1
	23	5	9	0	0	0	9	1	0	0	1
	0	0	0	1	0	0	0	0	0	0	1
	16	0	0	0	0	1	5	4	0	0	0
	15	0	8	1	0	0	3	0	0	0	0
	0	1	10	0	0	3	0	17	0	0	0
	0	3	10	0	0	1	6	21	0	1	0
	30	0	0	0	0	0	3	0	0	0	0
	22	5	0	1	1	0	1	0	3	0	1
	0	1	4	1	0	1	2	25	0	0	0
	0	0	1	1	0	2	3	2	0	1	0
	18	6	1	0	0	0	2	17	0	0	0
	10	0	0	5	2	2	0	22	0	0	1
	0	0	0	0	2	0	7	26	1	0	0
	7	0	1	1	0	3	3	15	0	0	2
	4	8	0	0	3	0	2	0	0	0	2
	10	6	0	2	0	0	3	16	0	0	0
	7	4	1	1	0	1	8	10	0	0	2
	0	5	17	1	0	1	2	13	0	0	0
	0	10	0	0	0	1	0	14	1	0	3
	0	0	22	0	0	0	3	5	1	1	0
	9	6	13	0	3	1	0	0	0	0	2
	6	5	0	1	0	0	1	12	0	0	0
	46	3	0	3	0	0	8	0	0	0	0
	7	6	1	2	0	0	0	27	0	0	1
	0	0	0	1	0	0	0	16	0	2	1
	15	0	0	1	0	0	0	12	0	0	0
	11	0	0	1	0	0	6	8	0	0	0
	0	3	0	1	0	0	4	0	0	0	0
	0	6	6	0	1	1	2	20	0	0	0
	1	6	9	0	1	0	3	23	0	1	0
	9	2	0	3	0	0	6	1	1	0	0
	29	1	12	0	0	0	0	21	0	0	2
	27	2	10	0	1	1	4	10	0	0	0
	6	7	9	5	0	1	5	0	0	0	0
	18	0	0	0	0	3	2	8	0	1	0
	1	9	11	1	1	1	3	25	0	0	0
	4	3	8	0	0	0	2	15	0	0	0
	3	0	15	0	0	1	4	10	0	0	0
	38	13	0	0	0	0	1	6	1	0	0
	2	0	0	0	4	0	1	13	0	0	0
	0	0	0	1	1	0	1	15	1	0	1
	1	4	8	0	0	0	1	6	0	0	0
	10	17	18	0	0	0	1	0	0	1	0
	0	0	0	0	1	0	0	1	0	0	0
	0	1	10	4	0	0	2	6	1	0	2
	16	3	0	1	2	0	1	2	1	1	0
	0	0	4	6	0	1	9	0	0	0	0
	0	0	5	0	0	0	5	5	0	1	1
	4	6	1	0	0	3	0	18	0	0	2
	0	0	2	0	0	1	3	15	0	0	1
	0	0	15	0	5	0	6	1	0	0	0
	0	0	4	1	0	1	2	22	1	0	0
	7	0	11	0	0	1	0	0	1	0	0
	0	0	14	0	0	0	12	5	0	0	1
	11	6	12	0	0	1	9	0	1	0	0
	10	4	16	0	1	0	0	16	1	0	1
	0	0	7	0	2	1	9	9	0	0	0
	24	0	18	0	0	0	3	13	0	0	0
	8	4	0	0	0	5	4	10	0	0	2
	0	6	8	0	2	0	2	0	0	0	0
	1	9	0	0	1	0	1	0	0	0	0
	29	7	0	0	0	0	3	0	0	0	0
	15	0	0	0	1	1	4	3	0	1	0
	16	0	8	0	0	0	1	5	4	0	0
	0	0	0	1	0	3	4	18	0	0	0
	1	7	0	3	3	0	1	0	1	0	0
	0	2	19	0	0	0	3	0	1	0	0
	0	2	1	2	2	0	0	0	0	0	2
	0	5	0	0	4	1	6	19	0	0	0
	7	0	16	1	0	0	0	5	0	0	0
	4	3	10	2	0	0	1	8	0	0	1
	0	0	0	2	0	0	0	22	1	1	0
	0	4	0	2	0	0	0	12	1	0	0
	0	5	14	0	0	0	0	12	0	0	0
	0	2	0	0	0	0	2	8	1	0	0
	2	8	5	0	0	1	0	0	0	0	0
	0	2	10	0	0	0	10	0	0	0	1
	0	11	22	1	0	0	0	0	0	0	0
	40	4	0	0	5	1	7	0	0	0	0
	0	5	10	0	0	3	0	1	1	3	0
	1	3	0	2	0	0	4	5	0	0	3
	0	1	9	1	1	1	9	0	1	0	0
	0	8	4	0	3	0	4	7	1	0	0
	0	2	7	0	3	0	12	11	0	0	1
	0	0	8	0	0	0	1	1	4	0	0
	10	0	9	0	3	0	0	0	1	0	1
	7	2	0	4	0	0	0	0	0	0	0
	0	0	9	1	2	0	4	0	0	1	0
	0	9	6	0	1	0	0	2	0	0	0
	0	7	8	0	0	0	9	0	2	3	0
	37	0	0	0	0	0	0	0	0	0	0
	30	0	2	5	4	0	0	0	0	0	1
	0	2	0	0	0	0	2	18	0	0	2
	11	0	0	0	2	0	1	22	1	0	0
	27	0	16	0	0	0	5	17	0	0	0
	0	3	0	1	1	1	3	4	2	0	0
	24	8	0	0	2	0	0	16	0	0	0
	0	0	4	1	0	0	0	19	1	0	0
	23	4	0	0	0	0	0	0	1	0	0
	10	0	20	2	0	1	0	1	1	0	0
	0	0	25	0	0	0	8	3	0	0	1
	18	0	0	0	1	0	0	3	1	0	0
	29	0	0	0	0	0	1	21	4	0	0
	25	8	7	2	1	2	2	0	0	0	0
	0	0	20	1	1	0	8	8	0	0	0
	17	1	17	0	5	0	0	0	1	0	0
	0	16	17	1	0	3	0	1	0	0	0
	0	8	1	0	0	1	0	8	0	0	0
	27	2	2	0	4	1	5	0	1	0	0
	8	2	20	0	0	3	3	1	0	2	0
	14	0	9	1	0	0	0	0	2	0	0
	0	0	0	0	1	2	0	10	0	0	0
	11	0	0	0	1	0	0	6	0	0	1
	0	3	2	0	0	1	0	0	0	0	0
	8	2	1	0	3	0	4	14	0	1	0
	9	5	0	0	2	0	0	10	0	0	1
	1	4	0	0	0	3	10	0	2	0	0
	40	0	0	0	1	0	3	0	0	0	1
	12	0	28	0	2	4	0	0	0	1	0
	15	1	0	0	2	1	0	7	0	0	0
	16	3	0	0	0	0	5	0	0	0	1
	19	10	0	1	2	0	1	0	0	0	0
	14	3	27	0	1	0	5	12	0	1	0
	0	6	0	2	1	0	1	10	1	0	0
	6	4	17	0	0	0	0	1	0	0	0
	0	2	0	0	1	6	0	23	0	0	0
	17	12	1	0	0	0	2	16	0	0	0
	39	5	15	0	0	0	2	5	0	0	1
	0	0	0	0	0	0	2	1	0	0	0
	34	1	10	0	1	0	3	0	0	0	0
	11	2	8	0	0	1	1	0	0	0	0
	1	0	0	0	0	0	4	3	0	0	2
	21	2	16	2	2	1	0	1	0	1	1
	9	0	16	0	0	0	0	1	0	1	0
	24	0	0	1	0	0	3	10	0	0	0
	30	0	0	0	0	0	0	14	0	0	1
	18	0	2	0	0	2	10	0	4	0	0
	23	4	7	0	2	0	0	8	1	1	0
	0	0	14	2	0	0	2	11	0	0	0
	1	0	18	0	0	0	0	1	0	0	0
	13	1	16	1	0	0	5	0	0	0	0
	0	6	12	0	0	0	1	0	0	0	0
	14	0	4	0	0	1	0	11	0	1	3
	0	0	6	0	2	0	0	0	0	1	0
	2	7	15	0	5	2	1	14	0	0	1
	15	6	2	0	2	0	2	13	0	0	1
	1	4	18	0	2	0	0	12	0	0	0
	0	0	1	1	0	0	1	0	0	1	0
	0	0	1	0	1	0	3	0	0	0	0
	2	5	11	0	0	0	1	19	0	1	0
	0	2	12	0	2	1	0	2	1	0	0
	16	6	22	3	0	0	0	10	0	0	1
	17	4	0	1	0	3	0	0	0	0	0
	27	0	16	1	2	0	4	25	0	1	0
	21	0	17	0	4	0	1	0	0	2	0
	7	8	14	0	0	2	0	15	0	1	0
	0	3	19	0	0	0	1	0	0	0	1
	0	0	11	1	0	0	0	15	0	0	0
	0	13	15	0	0	0	1	0	0	1	1
	2	0	21	3	2	0	3	1	0	0	1
	13	2	16	3	0	0	4	1	0	0	1
	38	0	2	3	3	1	0	9	0	0	2
	0	0	15	1	0	0	2	0	2	0	1
	24	0	17	0	2	0	3	1	0	0	1
	39	14	17	0	0	0	3	0	0	0	1
	24	0	15	0	1	0	3	13	0	0	0
	0	0	0	0	0	0	1	0	0	0	1
	3	5	22	0	7	0	0	0	0	0	1
	0	1	24	0	1	2	0	12	0	0	1
	13	0	13	2	2	2	1	3	1	0	0
	1	4	5	2	0	3	0	1	0	0	2
	11	13	22	0	0	1	0	1	0	0	0
	10	2	12	0	0	0	1	13	0	0	0
	0	0	2	0	0	0	7	15	0	0	0
	0	1	9	2	2	3	0	0	0	0	3
	24	4	21	0	0	3	0	7	0	0	2
	5	0	23	0	0	0	0	1	0	0	0
	19	1	0	3	1	0	0	16	0	0	1
	18	4	0	1	0	0	1	16	0	0	0
	7	0	16	4	0	1	0	1	1	0	2
	16	8	16	1	1	0	2	3	0	1	0
	2	0	0	0	0	1	0	5	0	0	1
	6	4	1	5	2	2	2	6	0	0	1
	1	0	13	1	1	0	6	0	0	0	1
	17	7	1	2	0	0	3	2	0	0	0
	0	0	25	0	1	0	1	1	0	0	0
	6	7	24	1	3	0	0	0	1	0	2
	23	0	1	6	1	1	3	0	0	1	2
	24	5	0	0	0	1	7	8	1	0	0
	14	1	0	0	1	0	1	4	0	0	1
	22	0	3	1	3	0	5	0	0	0	0
	23	1	0	0	0	1	1	21	1	0	0
	0	0	16	2	0	0	0	1	0	0	3
	18	7	16	2	0	2	4	10	0	0	0
	0	5	3	0	0	0	2	14	0	0	0
	0	10	19	0	2	4	9	9	0	0	0
	0	3	11	4	0	4	0	1	1	0	0
	16	2	16	0	1	0	0	0	0	0	2
	13	0	6	1	0	3	0	4	1	0	0
	2	6	0	0	1	0	6	14	2	1	1
	20	8	19	0	4	2	0	0	2	0	0
	8	4	0	3	0	1	0	22	3	0	1
	5	0	20	0	0	1	4	0	0	1	0
	10	4	14	0	0	3	3	8	0	0	0
	0	0	7	1	0	0	1	1	0	0	0
	0	3	21	2	1	0	0	0	0	0	0
	18	0	1	0	0	4	0	0	0	1	0
	0	4	19	0	0	0	0	0	0	0	0
	15	0	7	0	2	0	3	13	0	0	0
	0	0	13	2	1	1	0	10	0	3	0
	0	1	3	0	0	3	0	1	2	0	0
	8	11	3	4	1	0	0	0	0	0	0
	0	0	3	0	0	0	0	29	1	0	0
	1	1	0	0	0	0	0	17	0	0	0
	0	9	2	2	2	0	6	3	0	0	0
	0	0	42	2	3	2	15	11	0	0	0
	7	2	0	0	0	1	1	1	0	0	1
	0	14	22	2	0	0	14	8	0	0	2
	8	4	34	0	0	0	4	9	0	0	0
	0	5	13	0	0	0	11	11	3	0	0
	15	0	25	0	2	0	2	9	0	0	0
	0	0	3	1	2	0	4	28	0	1	0
	1	0	4	1	1	0	0	1	0	0	1
	0	0	15	0	7	0	1	9	0	0	1
	12	0	36	0	0	0	0	0	0	0	0
	25	1	13	0	1	0	1	15	0	0	0
	1	8	1	0	2	0	1	8	0	0	1
	13	1	14	0	0	0	0	1	0	0	0
	0	0	0	0	0	1	0	0	0	0	2
	19	1	10	0	0	0	5	0	0	0	0
	11	0	9	1	0	0	6	6	0	0	0
	19	3	7	0	2	0	8	3	0	1	0
	15	0	0	1	1	0	1	0	0	0	3
	1	0	14	4	1	1	2	5	1	0	0
	0	0	13	1	0	0	0	17	0	0	0
	25	0	13	1	0	0	7	4	0	0	0
	29	0	22	0	3	0	1	0	0	0	0
	1	0	15	0	0	0	2	3	1	1	0
	21	0	12	1	0	0	0	0	0	0	0
	1	2	18	1	0	0	1	15	0	0	0
	12	0	1	1	3	4	0	13	2	0	3
	28	8	25	0	3	0	0	0	0	0	1
	0	0	14	2	1	0	0	0	0	0	0
	7	0	0	0	1	1	5	0	0	0	1
	1	0	22	0	2	0	0	6	2	1	0
	11	5	1	0	2	0	0	13	1	0	0
	12	0	5	0	0	0	1	17	2	1	1
	22	5	20	0	0	1	0	2	0	1	0
	0	0	22	0	2	0	8	0	2	0	0
	17	0	14	0	1	0	1	7	0	0	0
	0	0	31	0	0	0	0	14	0	0	1
	13	0	0	2	0	0	5	7	0	0	0
	24	11	16	0	2	0	0	0	0	0	1
	16	0	0	0	2	0	0	2	0	0	1
	0	0	4	3	0	1	0	4	0	0	0
	13	0	11	0	1	1	3	0	0	0	0
	0	6	19	1	0	1	0	21	0	0	6
	26	1	0	1	0	1	0	1	0	0	1
	7	6	1	0	3	0	0	7	0	1	0
	27	6	0	0	0	0	0	30	0	0	1
	1	0	8	0	0	0	11	12	2	0	0
	2	4	9	2	0	0	0	0	1	0	0
	27	0	14	2	0	0	3	4	0	0	1
	23	0	18	3	0	2	0	11	0	0	0
	17	0	0	2	0	0	0	14	2	0	0
	4	2	3	4	0	1	0	14	0	0	0
	0	0	21	1	0	0	0	0	0	0	0
	0	7	4	0	0	0	0	6	2	0	0
	0	2	8	0	2	3	0	6	0	1	0
	0	0	0	0	0	0	0	0	0	0	0
	0	10	0	2	0	0	0	5	0	0	0
	3	1	0	1	0	0	0	4	0	0	0
	0	8	6	0	0	0	0	27	0	0	3
	0	0	7	3	1	0	0	0	1	0	1
	3	0	0	0	0	0	0	0	0	0	1
	1	0	0	1	0	4	0	15	0	0	0
	4	0	0	2	0	1	3	0	0	0	0
	0	0	0	0	0	0	5	0	0	0	0
	0	15	15	2	2	0	1	0	0	0	0
	11	0	1	0	0	0	3	10	0	0	2
	8	1	19	0	0	0	0	0	0	0	0
	1	4	0	0	0	0	2	11	0	0	0
	9	3	16	1	0	1	2	14	0	0	0
	0	2	0	0	0	0	1	5	0	0	1
	12	4	20	5	0	0	0	9	0	0	0
	0	2	0	0	0	0	0	21	0	1	0
	12	5	0	0	4	1	0	16	0	0	0
	15	5	0	4	0	2	2	1	0	0	2
	0	0	3	1	1	0	3	4	0	0	0
	0	3	18	0	2	0	0	0	0	0	1
	8	5	0	0	2	1	5	3	0	0	1
	11	3	5	1	1	0	1	0	0	1	0
	2	12	15	0	2	0	1	7	0	0	1
	0	5	17	3	5	3	1	1	0	2	0
	0	0	25	0	0	0	0	0	0	0	0
	0	6	5	0	1	2	0	18	0	0	1
	6	9	2	0	0	0	2	0	0	0	0
	36	4	8	0	0	1	12	0	0	0	0
	16	3	24	0	1	1	5	18	0	0	0
	16	0	1	0	1	0	0	12	1	1	0
	19	3	1	1	2	3	4	14	2	0	0
	36	1	1	0	4	0	0	10	0	0	0
	20	4	14	0	2	0	0	10	0	0	1
	1	0	2	0	0	5	1	2	0	0	0
	0	3	5	1	0	0	0	7	0	0	0
	29	0	13	2	3	0	0	11	0	0	0
	17	1	0	0	2	2	2	0	0	0	0
	16	6	1	0	0	1	4	7	0	0	0
	1	3	14	0	3	1	2	20	0	0	0
	19	0	6	0	0	3	3	0	0	3	0
	15	0	10	2	0	1	0	10	0	1	0
	9	2	2	0	3	0	2	0	0	0	2
	0	11	15	0	1	3	0	5	0	0	0
	7	0	0	0	1	0	1	1	0	0	1
	18	0	5	0	0	0	0	5	0	2	0
	0	0	11	0	1	0	0	0	0	0	0
	21	3	15	0	0	0	0	0	2	0	1
	0	0	0	1	0	1	3	3	0	0	1
	14	6	0	1	1	1	0	5	0	1	0
	5	5	4	3	1	0	3	9	0	0	0
	11	0	6	0	1	2	0	1	0	0	0
	6	1	6	1	0	0	0	4	0	0	0
	0	12	1	2	1	1	0	2	0	0	3
	8	0	8	3	1	3	0	0	0	0	0
	28	12	0	0	0	0	1	13	0	0	0
	14	3	4	0	2	2	0	10	0	0	0
	8	0	0	0	0	2	0	7	0	0	0
	0	4	6	0	2	1	4	5	1	0	1
	1	0	3	4	0	1	0	0	1	0	0
	21	3	3	0	1	0	3	6	0	1	0
	9	0	18	1	2	0	3	12	0	0	0
	4	6	11	0	0	0	2	17	0	0	2
	15	0	0	1	4	1	5	1	0	0	2
	0	2	10	0	2	2	0	6	0	0	2
	4	5	11	1	2	0	0	13	0	1	0
	0	0	0	1	4	0	0	18	1	0	0
	0	1	2	0	4	4	0	0	0	0	0
	1	5	9	1	0	0	6	7	0	0	1
	25	6	0	2	2	1	0	0	0	0	0
	16	0	20	0	2	0	3	8	0	0	0
	16	0	23	0	2	1	0	1	0	0	0
	13	0	0	0	0	0	4	0	0	0	0
	7	0	5	2	2	0	1	19	0	0	0
	5	2	0	0	1	0	0	9	1	1	2
	10	4	11	1	0	0	0	3	0	0	0
	4	1	0	1	0	3	7	24	0	0	0
	4	0	0	0	0	0	6	10	0	0	1
	5	4	0	1	3	0	0	8	1	0	0
	10	2	0	0	2	0	3	4	0	0	0
	11	0	7	0	0	0	4	12	0	0	1
	21	4	0	1	1	0	6	10	0	0	0
	8	2	0	0	2	1	2	4	0	0	0
	37	0	0	0	5	0	4	11	0	0	0
	5	0	0	0	0	0	1	10	0	0	2
	7	0	23	0	3	0	5	1	0	1	0
	8	0	0	0	1	0	0	3	0	0	2
	17	5	4	0	0	0	3	0	0	0	0
	0	0	18	0	0	0	4	6	0	0	0
	0	0	5	0	0	0	6	5	0	0	0
	20	0	19	0	0	0	0	0	0	0	0
	0	5	1	2	0	0	0	1	0	0	0
	32	0	5	0	0	1	4	0	1	0	1
	5	0	2	0	0	0	7	14	1	1	0
	0	9	12	0	0	1	0	2	0	2	0
	4	8	0	0	0	0	2	3	1	0	0
	0	0	0	0	0	1	0	12	0	0	3
	19	10	4	4	1	0	1	10	0	0	1
	14	0	5	1	0	0	1	7	0	0	1
	1	5	20	1	0	0	0	1	0	1	0
	1	0	0	0	2	0	0	1	1	1	0
	19	4	24	2	3	0	0	18	0	0	1
	15	1	0	0	0	0	0	0	0	0	0
	17	3	20	0	0	0	6	13	0	0	0
	3	0	17	0	1	0	0	0	0	0	0
	1	0	0	0	1	0	5	14	1	0	3
	3	0	0	0	0	0	4	3	1	0	2
	0	8	1	0	1	0	4	6	0	0	0
	6	8	0	0	0	0	0	11	0	0	0
	8	0	8	0	0	0	6	3	0	0	0
	20	0	0	0	0	0	1	8	0	0	0
	11	1	21	0	0	0	2	0	0	0	0
	11	0	0	0	1	1	6	2	1	0	1
	0	5	1	4	3	0	0	11	0	0	1
	4	3	0	0	2	3	0	2	0	0	0
	0	2	0	3	1	1	10	10	0	0	1
	9	7	1	0	0	0	12	14	0	0	0
	25	4	0	2	0	1	0	1	0	0	0
	2	3	31	0	0	0	4	4	0	0	0
	0	1	3	1	0	0	0	1	0	0	1
	0	2	0	0	1	0	6	0	0	0	0
	1	0	3	0	0	0	6	21	0	3	3
	0	3	0	1	0	0	1	11	0	0	1
	1	0	12	4	0	1	14	3	0	3	0
	0	0	10	5	0	0	3	0	0	0	0
	4	0	0	2	0	0	0	0	1	2	0
	17	0	0	2	1	2	1	2	2	1	0
	0	0	0	0	4	2	0	7	0	0	0
	0	3	0	0	4	0	3	21	0	0	0
	3	9	8	0	0	0	3	12	0	0	1
	4	0	0	0	1	0	5	13	0	2	0
	15	6	1	2	1	0	1	0	0	3	0
	0	0	26	0	0	0	6	0	0	2	0
	0	1	0	0	2	2	8	0	2	0	1
	8	4	30	0	0	0	0	16	0	2	0
	6	3	2	0	0	0	0	7	0	2	0
	6	10	0	0	0	0	0	16	0	0	0
	2	5	12	3	0	1	0	16	0	1	0
	0	0	4	0	0	1	0	9	1	0	1
	16	4	11	1	1	1	0	1	1	3	0
	17	1	0	0	0	1	1	19	1	0	0
	41	0	2	0	1	0	0	0	0	0	0
	11	0	10	0	2	1	6	5	1	0	2
	19	1	8	0	0	3	2	8	0	3	1
	0	0	10	1	1	0	5	4	0	0	2
	18	0	7	0	5	0	1	1	0	1	2
	0	8	8	0	1	4	0	2	1	0	0
	17	0	0	0	0	0	1	0	0	0	1
	0	0	13	0	0	0	5	0	2	2	0
	0	0	0	0	0	3	10	0	0	0	0
	16	0	1	1	4	0	1	0	0	0	0
	1	1	20	7	0	3	3	0	0	1	0
	3	0	20	0	0	0	0	0	0	0	0
	11	0	0	1	2	2	1	13	0	0	0
	19	2	0	3	3	0	0	0	0	0	0
	0	2	0	0	0	0	10	9	0	0	0
	10	0	0	4	0	0	4	25	0	0	0
	7	4	10	0	2	0	14	2	0	1	0
	18	0	0	1	0	3	2	0	0	2	1
	0	0	0	1	0	1	0	6	0	0	1
	8	6	0	0	0	2	0	3	0	0	0
	1	2	0	1	0	1	4	1	0	0	0
	7	0	20	0	3	0	4	0	0	1	0
	25	3	0	0	0	0	5	0	0	0	2
	10	0	31	0	3	2	0	1	0	0	0
	18	1	17	0	1	0	1	6	0	0	1
	24	1	0	0	1	1	0	0	0	2	0
	16	1	0	3	0	3	0	25	0	0	1
	24	5	5	2	0	3	4	4	0	0	0
	0	5	22	0	1	0	1	7	1	0	2
	0	4	10	0	0	2	3	1	0	0	0
	6	8	0	1	2	0	0	7	0	1	1
	9	0	4	0	1	1	3	14	1	0	0
	8	3	0	2	0	0	1	0	0	0	0
	35	0	0	0	1	0	1	8	0	0	0
	0	0	1	7	2	0	3	0	0	0	0
	13	0	2	0	1	4	6	1	0	1	0
	8	0	0	0	1	3	0	0	0	0	0
	6	7	2	1	0	3	5	7	0	0	3
	41	6	32	0	2	2	5	0	0	1	1
	5	0	14	0	0	2	4	10	2	0	0
	1	4	2	0	2	0	0	0	2	0	0
	8	3	44	0	0	1	1	15	0	0	0
	18	4	10	3	1	0	6	1	0	1	2
	0	5	1	0	2	0	3	6	2	0	0
	12	1	0	1	0	2	0	0	2	1	0
	20	0	0	3	4	0	0	7	1	0	2
	2	0	18	0	0	0	0	0	0	0	1
	0	0	0	1	1	0	1	8	1	0	1
	11	1	0	0	2	1	0	12	0	0	0
	13	9	0	0	0	0	0	6	0	0	0
	3	4	0	0	3	0	0	0	0	0	0
	0	0	15	0	4	0	0	7	0	0	0
	22	3	1	3	0	0	0	1	0	0	2
	25	0	0	1	2	4	0	0	0	0	0
	0	2	1	0	2	1	2	8	0	0	0
	0	0	1	5	0	1	0	0	0	2	0
	0	3	15	0	1	0	0	0	0	0	0
	8	6	0	0	0	0	0	10	0	0	0
	0	2	0	0	1	0	0	1	0	0	0
	0	0	12	1	0	2	9	0	0	0	0
	1	4	2	0	4	0	3	10	1	0	1
	11	5	19	1	0	2	0	1	0	0	0
	14	1	0	1	0	0	0	0	0	1	0
	1	20	19	1	2	1	5	0	0	1	0
	8	0	21	1	1	0	5	12	0	1	0
	0	0	5	0	0	0	0	7	0	1	1
	20	6	13	0	1		10	15	0	1	0
	14	14	1	0	2		0	5	0	2	1
	0	2	5	0	5		0	0	1	0	2
	0	9	3	0	0		3	9	3	0	1
	12	1	16	0	3		7	7	2	0	0
	15	5	0	0	1		0	0	0	0	0
	22	1	6	0	0		11	0	0	0	0
	19	0	0	0	0		1	9	0	1	2
	10	0	0	0	0		0	0	1	0	0
	0	0	7	0	0		1	6	0	2	0
	19	0	20	0	0		6	4	0	0	0
	3	0	3	1	0		0	6	0	0	0
	19	0	8	0	0		5	23	0	3	0
	14	0	0	0	0		1	0	0	0	0
	1	1	11	0	0		0	13	0	0	0
	11	0	10	0	0		3	1	0	1	1
	4	0	4	0	1		0	20	1	0	1
	0	0	0	2	0		8	3	1	1	0
	0	0	1	0	0		0	6	0	0	0
	1	5	0	0	1		0	0	0	0	1
	6	3	4	0	4		10	10	0	0	0
	11	0	3	1	0		0	16	0	6	1
	10	0	0	0	1		0	1	0	0	0
	16	0	0	0	0		7	5	0	0	1
	30	0	1	0	3		0	0	0	0	1
	2	1	1	0	0		0	0	0	1	0
	19	3	0	1	0		0	7	0	4	0
	0	0	8	0	0		0	4	0	0	0
	0	1	6	0	0		4	22	0	0	0
	0	0	14	2	0		0	1	0	0	0
	0	0	18	0	0		5	0	0	0	2
	0	0	1	0	0		1	19	0	0	1
	4	0	0	0	0		0	0	0	0	0
	0	0	13	0	1		4	8	0	0	0
	2	0	0	0	1		0	1	0	1	0
	7	1	21	0	2		2	10	0	0	2
	23	0	5	0	1		1	0	0	1	0
	0	1	2	1	0		2	11	0	0	0
	0	0	0	1	0		12	13	0	0	0
	0	10	0	0	0		0	13	0	0	0
	12	0	0	0	0		0	1	0	1	0
	0	3	8	0	1		5	10	0	0	0
	13	3	12	1	0		11	17	0	0	0
	0	0	6	1	1		3	7	0	0	1
	0	4	20	1	0		2	9	0	1	1
	19	0	17	1	0		3	15	0	0	2
	0	1	0	0	0		1	0	0	4	1
	0	0	26	0	0		0	0	0	0	0
	0	8	26	0	3		0	3	0	0
	0	7	0	1	3		1	0	0	1
	0	2	5	6	0		0	16	0	0
	4	0	21	0	1		0	3	0	0
	18	3	4	3	0		0	10	0	0
	1	2		0	0		0	1	0	0
	21	2		3	2		0	15	0	0
	0	13		0	0		0	18	0	0
	29	3		0	0		2	1	0	0
	1	0		0	0		0	1	1	3
	0	2		1	0		0	8	0	1
	0	7		0	0		1	0	0	1
	4	0		0	1		0	0	0	0
	0	0		1	0		0	1	0	0
	8	2		0	0		1	10	0	0
	0	0		0	4		2	16	0	0
	24	6		0	0		1	9	0	0
	0	6		0	0		9	0	0	0
	11	4		1	0		5	13	1	0
	0	0		0	0		3	0	1	0
	4	0		2			1	17	0	0
	0	0		3			3	22	0	1
	21	7		1			1	13	0	0
	0	1		0			6	0	0	0
	23	7		5			4	9	0	1
	0	3		2			22	11	2	0
	0	0		2			0	0	0	2
	1	0		0			2	14	0	0
	13	2		1			4	12	0	0
	0	0		1			15	0	0	0
	0	5		0			10	4	0	0
	29	8		3			0	3	0	0
	0	0		0			2	1	0	1
	7	6		0			2	17	1	3
	0	0		0			4	12	1	0
	0	6		0			1	9	0	0
	1	4		0			6	1	0	0
	14	0		0			0	15	0	0
	4	2		0			7	13	0	0
	0	1		0			7	13	0	0
	8	1		0			0	0	0	0
	1	1		0			4	7	0	0
	4	3		0			5	4	0	0
	1	0		4			9	24	2	0
		8		1			6	19	0	0
		2		3			0	10	0	0
		3		0			1	9	1	0
		3		0			0	0	0	0
		0		0			0	1	1	0
		0		1			5	21	1	0
		7		0			4	13	0	0
		0		1			0	0	0	0
		6		4			3	14	0	1
		0		0			1	0	0	0
		0		0			4	13	0	0
		0		0			5	1	1	0
		7		1			10	7	0	2
		1		0			1	14	0	2
		2		0			0	9	0	0
		3		4			0	9	1	0
		2		3			0	0	0	0
		2		0			0	1	1	0
		0		2			3	4	0	0
		0		0			3	13	0	3
		2		0			0	9	1	0
		0		0			1	11	2	0
		5		2			0	0	0	0
		0		0			5	6	0	3
		1		0			5	2	0	0
		0		0			0	8	1	0
		0		0			0	0	0	0
		1		0			8	0	0	2
		0		0			7	10	0	1
		0		0			0	7	0	1
		0		0			2	0	0	0
		0		0			2	11	0	0
		4		0			1	24	0	4
		0		0			1	5	0	0
		0		2			12	2	0	0
				1			0	14	0	2
				0			1	1	0	1
				0			0	0	0	0
				2			6	6	0	0
				0			7	0	0	1
				0			0	12	0	0
				0			3	12	1	0
				1			0	0	0	1
				0			4	6	0	0
				0			2	13	0	0
				1			0	0	0	0
				0			4	3	0	0
				3			2	7	0	0
				2			1	6	0	0
				2			6	0	0	2
				5			3	0	0	0
				3			3	0	0	0
				0			2	0	0	0
				2			3	1	0	0
				0			0	6	0	0
				0			0	0	0	0
				2			7	0	0	0
				0			0	0	1	0
				1			15	0	2	0
				1			3	0	0	0
				0			0	0	0	4
				2			4	1	0	3
				0			0	0	0	1
				0			1	1	0	0
				0			2	2	1	1
				0			0	8	1	0
				1			10	6	0	1
				0			2	0	0	5
				1			1	8	1	0
				1			6	7	0	0
				0			0	2	0	0
				0			3	5	0	0
				0			8	12	0	0
				2			3	5	1	0
				2			6	0	0	0
				3			0	0	0	0
				0			9	5	0	0
				0			4	0	0	0
				1			4	1	0	0
				0			2	0	1	0
				3			2	3	0	0
				0			0	23	0	0
				1			1	2	0	0
				0			0	10	0	2
				1			7	11	1	0
				0			6	0	0	2
				3			3	12	0	0
				0			0	1	0	0
				0			10	1	0	0
				0			4	6	0	0
				0			2	0	0	0
				0			1	0	0	2
				0			5	18	0	0
				0			6	0	0	0
				0			1	0	0	1
				0			6	8	0	1
				1			8	1	0	1
				0			4	3	0	0
				0			0	5	0	2
				0			1	6	1	0
				1			0	15	0	2
				2			2	11	0	0
				0			0	4	0	1
				3			0	0	0	0
				0			0	1	0	0
				0			1	19	0	1
				0			0	12	0	1
				0			0	1	0	1
				1			0	11	0	1
				0			0	0	0	1
				2			7	16	0	0
				2			13	26	0	0
				0			7	0	0	0
				3			1	5	0	1
				2			6	1	0
				0			0	0	0
				0			8	21	0
				0			0	1	0
				0			0	11	1
				0			0	16	0
				1			0	1	1
				0			5	13	1
				0			12	2	0
				1			0	18	1
				1			7	0	0
				0			9	1	0
				0			1	0	0
				0			0	17	0
				0			1	7	0
				0			2	32	0
				0			0	8	0
				1			1	0	0
				1			0	0	0
				1			8	7	0
				1			2	1	1
				0			2	12	0
				0			0	5	0
				0			1	1	1
							3	6	0
							2	5	0
							0	0	1
							2	0	0
							8	16	0
							0	7	1
							0	0	0
							10	10	0
							10	0	0
							0	7	0
							3	0	0
							1	0	0
							0	1	0
							0	0	0
							6	6	0
							2	0	0
								5	0
								13	0
								6	0
								33	0
								10	0
								0	0
								0	2
								0	0
								0	0
								3	0
								11	0
								7	1
								19	0
								0	0
								14	0
								0	0
								0	0
								11	0
								10	0
								1	0
								8	0
								1	0
								11	0
								20	0
								8	0
								9	0
								0	0
								6	0
								10	0
								0	0
								1	0
								0	0
								17	0
								5	0
								1	1
								0	0
								0	0
								0	0
								12	0
								8	0
								3	0
								6	0
								14	1
								17	0
								23	0
								14	0
								0
								3
								12
								0
								9
								11
								0
								0
								11
								0
								0
								14
								16
								12
								0
								6
								0
								0
								0
								0
								0
								9
								3
								13
								0
								1
								0
								3
								0
								7
								10
								16
								2
								19
								3
								0
								15
								9
								14
								7
								0
								6
								11
								6
								9
								13
								8
								2
								1
								14
								0
								0
								4
								0
								3
								2
								2
								0
								3
								1
								1
								0
								0
								0
								0
								0

## Sheet: Fig.4A
	idU track length (um)
	siCtrl	siSDE2	siTIM
	3.407	1.83	1.577
	4.026	2.192	1.766
	4.241	2.204	1.929
	4.822	2.281	1.985
	5.197	2.295	2.011
	5.384	2.298	2.021
	5.547	2.691	2.043
	5.566	2.808	2.141
	6.196	2.951	2.168
	6.311	2.979	2.183
	6.365	3.073	2.236
	6.452	3.098	2.273
	6.598	3.18	2.295
	6.607	3.414	2.298
	6.758	3.457	2.315
	6.927	3.457	2.34
	6.983	3.459	2.492
	7.06	3.496	2.52
	7.23	3.506	2.538
	7.318	3.535	2.659
	7.327	3.695	2.679
	7.36	3.695	2.729
	7.364	3.747	2.733
	7.377	3.861	2.761
	7.399	3.861	2.837
	7.494	3.879	2.844
	7.537	3.953	2.889
	7.574	4.022	2.894
	7.574	4.061	2.907
	7.618	4.086	2.951
	7.63	4.224	2.97
	7.688	4.224	2.97
	7.718	4.29	2.996
	7.818	4.337	3.045
	7.827	4.344	3.116
	7.913	4.366	3.131
	7.984	4.407	3.131
	8	4.421	3.212
	8.236	4.426	3.25
	8.372	4.478	3.252
	8.406	4.52	3.252
	8.43	4.553	3.268
	8.527	4.581	3.299
	8.582	4.659	3.323
	8.632	4.674	3.34
	8.68	4.74	3.405
	8.728	4.815	3.407
	8.783	4.833	3.412
	8.792	4.892	3.412
	8.909	4.928	3.414
	9.106	5.139	3.422
	9.114	5.176	3.422
	9.114	5.181	3.452
	9.171	5.187	3.452
	9.181	5.199	3.459
	9.193	5.207	3.482
	9.222	5.232	3.526
	9.23	5.248	3.535
	9.299	5.266	3.548
	9.349	5.291	3.553
	9.359	5.345	3.564
	9.363	5.357	3.607
	9.404	5.425	3.632
	9.441	5.45	3.634
	9.508	5.544	3.655
	9.535	5.675	3.66
	9.551	5.703	3.683
	9.551	5.858	3.695
	9.579	5.89	3.697
	9.653	5.893	3.747
	9.743	5.925	3.773
	9.775	6.007	3.788
	9.777	6.033	3.807
	9.798	6.062	3.814
	9.856	6.345	3.84
	9.911	6.401	3.856
	9.957	6.408	3.859
	10.046	6.518	3.861
	10.117	6.549	3.879
	10.132	6.56	3.882
	10.142	6.611	3.885
	10.155	6.697	3.9
	10.162	6.722	3.909
	10.18	6.844	3.914
	10.237	6.857	3.92
	10.269	6.86	3.959
	10.306	6.892	3.964
	10.336	6.904	3.964
	10.361	6.983	3.974
	10.397	7.045	3.985
	10.482	7.091	3.998
	10.489	7.108	4.013
	10.545	7.154	4.013
	10.556	7.183	4.026
	10.598	7.243	4.026
	10.6	7.28	4.03
	10.609	7.314	4.056
	10.717	7.339	4.075
	10.775	7.352	4.087
	10.797	7.364	4.092
	10.813	7.366	4.131
	10.896	7.377	4.162
	10.916	7.399	4.164
	10.919	7.429	4.187
	11.011	7.436	4.199
	11.018	7.464	4.213
	11.067	7.485	4.218
	11.132	7.504	4.266
	11.158	7.618	4.272
	11.165	7.618	4.314
	11.177	7.817	4.314
	11.25	7.871	4.346
	11.318	7.874	4.381
	11.328	7.974	4.381
	11.341	8.125	4.407
	11.389	8.125	4.415
	11.431	8.125	4.415
	11.535	8.184	4.426
	11.559	8.26	4.439
	11.577	8.285	4.46
	11.589	8.36	4.49
	11.589	8.36	4.497
	11.593	8.426	4.506
	11.718	8.427	4.52
	11.787	8.427	4.543
	11.812	8.436	4.553
	11.844	8.507	4.558
	11.848	8.561	4.565
	11.882	8.57	4.621
	11.882	8.681	4.653
	11.917	8.686	4.655
	11.918	8.686	4.67
	11.926	8.926	4.68
	11.995	8.945	4.688
	12.023	8.984	4.721
	12.163	9.097	4.74
	12.31	9.148	4.772
	12.334	9.162	4.788
	12.343	9.227	4.81
	12.346	9.24	4.849
	12.44	9.305	4.875
	12.46	9.322	4.882
	12.473	9.332	4.892
	12.52	9.39	4.901
	12.612	9.393	4.913
	12.692	9.508	4.928
	12.698	9.567	4.955
	12.712	9.569	4.958
	12.801	9.612	4.978
	12.81	9.655	4.978
	12.813	9.655	5.005
	12.85	9.812	5.011
	12.877	9.855	5.027
	12.893	9.916	5.062
	12.953	10.243	5.068
	13.036	10.368	5.072
	13.053	10.433	5.098
	13.174	10.447	5.107
	13.177	10.516	5.159
	13.289	10.765	5.169
	13.299	10.83	5.186
	13.311	10.84	5.207
	13.394	11.037	5.226
	13.4	11.117	5.228
	13.433	11.149	5.28
	13.545	11.428	5.291
	13.579	11.584	5.294
	13.643	11.778	5.297
	13.714	11.934	5.336
	13.719	11.962	5.339
	13.868	11.997	5.378
	13.937	12.391	5.381
	13.972	12.749	5.448
	14.013	12.843	5.449
	14.111	13.296	5.449
	14.216	13.406	5.458
	14.254	13.414	5.478
	14.254	13.461	5.49
	14.328	13.848	5.552
	14.353	13.854	5.552
	14.388	13.857	5.566
	14.416	14.121	5.589
	14.542	14.163	5.635
	14.602	14.254	5.645
	14.614	14.367	5.654
	14.782	14.416	5.676
	14.824	14.663	5.685
	14.904	14.697	5.708
	15.154	14.733	5.716
	15.688	14.975	5.716
	16.149	15.04	5.726
	16.976	15.122	5.73
	17.204	15.488	5.787
	17.4	15.664	5.793
	17.788	15.883	5.816
	17.828	15.934	5.885
	18.735	16.186	5.886
	18.835	16.187	5.89
	19.775	16.935	5.919
	20.112	17.038	5.925
	20.37	17.133	6.025
	21.98	17.259	6.041
	22.449	17.875	6.057
		18.635	6.138
		19.775	6.193
		21.286	6.293
		22.974	6.323
			6.35
			6.39
			6.408
			6.449
			6.477
			6.501
			6.549
			6.618
			6.676
			6.737
			6.746
			6.774
			6.844
			6.932
			7.086
			7.208
			7.222
			7.278
			7.314
			7.394
			7.399
			7.412
			7.708
			7.708
			7.718
			7.719
			7.832
			7.965
			8.051
			8.051
			8.061
			8.187
			8.313
			8.334
			8.335
			8.436
			8.451
			8.871
			8.871
			9.038
			9.426
			9.569
			9.63
			9.636
			10.447
			10.462
			11.375
			16.117

[truncated: 32 more sheets: Fig.4C, Fig.4D, Fig.4E, Fig.4F, Fig.S4A, Fig.S4B,C, Fig.S4D, Fig.5 and S5 WB, Fig.5A, Fig.5B, Fig.5D, Fig.S5A, Fig. S5B, Fig.S5C, Fig.6 and S6 WB, Fig.6B, Fig.6C, Fig.6E, Fig.6F, Fig.6H …]
